# Supplementary material for: Crosslinked agarose-gelatine beads as a substrate for investigating biofilms of bacterial pathogens
Source: Biofilm. 2026 Jul 8;12:100380. doi: 10.1016/j.bioflm.2026.100380 (PMC13382339; doi:10.1016/j.bioflm.2026.100380)
Supplement: Multimedia component 1 [file mmc1.xlsx]

## Sheet: E.coli_glassvsagarose
Supplementary Table S1: List of quantified proteins detected in Escherichia coli on glass vs agarose beads (n = 6). Normalized log2 LFQ intensities according to the MaxQuant algorithm. Student's t-tests (glass vs agarose) with permutation-based FDR control (FDR 0.05) were performed after imputation of missing values using the Perseus software platform.			Glass vs Agarose				LOG2 LFQ Intensities
Protein names	Gene names	Protein IDs	-Log Student's T-test p-value Glass_Agarose	Student's T-test q-value Glass_Agarose	Student's T-test Difference Glass_Agarose	Student's T-test Test statistic Glass_Agarose	Glass49	Glass50	Glass51	Glass53	Agarose55	Agarose56	Agarose57	Agarose58	Agarose59	Agarose60	Peptides	Razor + unique peptides	Unique peptides	Sequence coverage [%]	Unique + razor sequence coverage [%]	Unique sequence coverage [%]	Mol. weight [kDa]	Q-value	Score	Intensity	iBAQ peptides	MS/MS count	Fasta headers
50S ribosomal protein L34	rpmH	P0A7P5	2.43019	0.0130884	5.24184	4.04426	31.3217	31.7505	31.3361	30.5463	25.7135	24.7947	24.6119	25.1739	24.6375	31.0494	7	7	7	30.4	30.4	30.4	5.3803	0	36.191	328180000000	1	185	sp|P0A7P5|RL34_ECOLI 50S ribosomal protein L34 OS=Escherichia coli (strain K12) OX=83333 GN=rpmH PE=1 SV=1
Ribosomal RNA small subunit methyltransferase H	rsmH	P60390	2.56101	0.0105109	5.11677	4.26362	29.3812	30.581	29.8838	30.1905	25.2343	23.2653	23.9273	29.427	23.6658	23.8344	10	10	10	28.4	28.4	28.4	34.877	0	79.595	30331000000	14	40	sp|P60390|RSMH_ECOLI Ribosomal RNA small subunit methyltransferase H OS=Escherichia coli (strain K12) OX=83333 GN=rsmH PE=1 SV=1
Fe/S biogenesis protein NfuA	nfuA	P63020	6.70651	0	3.9977	16.3571	28.1746	28.8974	27.9946	28.2138	23.8094	24.5023	24.3767	24.0577	24.876	24.3124	3	3	3	23.6	23.6	23.6	20.997	0	47.532	6261500000	6	20	sp|P63020|NFUA_ECOLI Fe/S biogenesis protein NfuA OS=Escherichia coli (strain K12) OX=83333 GN=nfuA PE=1 SV=1
Acyl carrier protein	acpP	P0A6A8	1.93765	0.0273945	3.96436	3.25904	30.067	29.4204	29.9931	29.9654	24.3975	24.4834	28.2772	23.8038	24.9299	29.4909	4	4	4	35.9	35.9	35.9	8.6394	0	65.013	48003000000	3	65	sp|P0A6A8|ACP_ECOLI Acyl carrier protein OS=Escherichia coli (strain K12) OX=83333 GN=acpP PE=1 SV=2
Stationary-phase-induced ribosome-associated protein	sra	P68191	2.22982	0.0176229	3.68253	3.71769	29.2666	28.9762	28.6915	29.5795	26.5381	23.3214	24.1596	26.8584	23.8211	27.9769	7	7	7	77.8	77.8	77.8	5.0958	0	312.28	55492000000	3	201	sp|P68191|SRA_ECOLI Stationary-phase-induced ribosome-associated protein OS=Escherichia coli (strain K12) OX=83333 GN=sra PE=1 SV=1
Uncharacterized protein YbgS	ybgS	P0AAV6	4.75657	0.00133333	3.42754	9.0692	27.0677	27.5504	28.7644	28.2851	24.9704	23.8708	24.6766	24.674	24.7738	23.9706	2	2	2	16.7	16.7	16.7	12.872	0	323.31	8357800000	1	32	sp|P0AAV6|YBGS_ECOLI Uncharacterized protein YbgS OS=Escherichia coli (strain K12) OX=83333 GN=ybgS PE=3 SV=1
Uncharacterized protein YccJ	yccJ	P0AB14	3.42781	0.00332203	3.28121	5.87189	27.4765	27.5528	27.4835	27.4633	23.626	24.1537	23.4296	23.7706	23.9071	26.39	8	8	8	82.7	82.7	82.7	8.5244	0	202.54	10211000000	5	44	sp|P0AB14|YCCJ_ECOLI Uncharacterized protein YccJ OS=Escherichia coli (strain K12) OX=83333 GN=yccJ PE=1 SV=1
Regulator of ribonuclease activity A	rraA	P0A8R0	5.30239	0.00181818	3.19584	10.7356	27.4462	27.3834	27.1674	27.3575	24.0673	24.6904	24.7596	24.0651	24.1141	23.1603	7	7	7	31.7	31.7	31.7	17.36	0	41.885	6684500000	6	36	sp|P0A8R0|RRAA_ECOLI Regulator of ribonuclease activity A OS=Escherichia coli (strain K12) OX=83333 GN=rraA PE=1 SV=1
3-oxoacyl-[acyl-carrier-protein] reductase FabG	fabG	P0AEK2	3.01866	0.004	3.12266	5.07593	29.3517	28.7655	28.4876	28.411	26.8656	25.075	24.183	25.1473	25.3179	27.1989	19	19	19	88.5	88.5	88.5	25.56	0	323.31	28566000000	11	145	sp|P0AEK2|FABG_ECOLI 3-oxoacyl-[acyl-carrier-protein] reductase FabG OS=Escherichia coli (strain K12) OX=83333 GN=fabG PE=1 SV=1
50S ribosomal protein L21	rplU	P0AG48	2.15019	0.0203077	3.01395	3.5908	29.5459	30.3079	29.9878	30.2003	23.7175	27.2947	27.5439	27.6484	27.7586	28.0161	9	9	9	61.2	61.2	61.2	11.564	0	170.89	57879000000	6	123	sp|P0AG48|RL21_ECOLI 50S ribosomal protein L21 OS=Escherichia coli (strain K12) OX=83333 GN=rplU PE=1 SV=1
HIT-like protein HinT	hinT	P0ACE7	6.83704	0	3.00707	16.9998	27.2248	26.8398	27.4248	27.6804	24.1779	24.4087	24.4095	24.027	24.5762	24.113	6	6	6	91.6	91.6	91.6	13.241	0	164.83	5165400000	7	51	sp|P0ACE7|HINT_ECOLI Purine nucleoside phosphoramidase OS=Escherichia coli (strain K12) OX=83333 GN=hinT PE=1 SV=1
Phospho-2-dehydro-3-deoxyheptonate aldolase, Trp-sensitive	aroH	P00887	3.1608	0.00360494	2.95888	5.3443	27.6665	26.889	28.5149	28.5142	25.7852	24.137	24.2342	25.5563	24.0026	25.9083	2	2	2	12.4	12.4	12.4	38.735	0	60.507	3437500000	16	15	sp|P00887|AROH_ECOLI Phospho-2-dehydro-3-deoxyheptonate aldolase, Trp-sensitive OS=Escherichia coli (strain K12) OX=83333 GN=aroH PE=1 SV=4
L-lactate dehydrogenase	lldD	P33232	2.42136	0.0135405	2.94891	4.02963	28.9962	29.5316	29.2623	28.0751	26.2042	26.5436	23.7396	25.435	27.775	26.4069	21	21	21	52.5	52.5	52.5	42.728	0	323.31	57103000000	25	129	sp|P33232|LLDD_ECOLI L-lactate dehydrogenase OS=Escherichia coli (strain K12) OX=83333 GN=lldD PE=1 SV=1
Uncharacterized protein YgaM	ygaM	P0ADQ7	4.96755	0.00125	2.92887	9.68477	26.8446	26.1592	27.3047	27.0606	24.513	23.5769	23.7878	23.7086	23.4495	24.4446	4	4	4	53.2	53.2	53.2	11.847	0	167.5	4754600000	5	34	sp|P0ADQ7|YGAM_ECOLI Uncharacterized protein YgaM OS=Escherichia coli (strain K12) OX=83333 GN=ygaM PE=1 SV=2
Transcription termination/antitermination protein NusA	nusA	P0AFF6	2.66927	0.00925984	2.90512	4.44921	28.0007	27.5273	27.7936	27.9648	24.7748	24.8055	24.6771	23.8367	24.0357	27.3689	23	23	23	48.7	48.7	48.7	54.87	0	323.31	31200000000	27	187	sp|P0AFF6|NUSA_ECOLI Transcription termination/antitermination protein NusA OS=Escherichia coli (strain K12) OX=83333 GN=nusA PE=1 SV=1
3-hydroxyacyl-[acyl-carrier-protein] dehydratase FabZ	fabZ	P0A6Q6	3.08196	0.00357895	2.89269	5.19442	27.3483	27.0621	27.2868	27.4556	24.2034	24.7192	23.7669	23.8315	23.4338	26.4183	10	10	10	82.8	82.8	82.8	17.033	0	289.05	21266000000	9	135	sp|P0A6Q6|FABZ_ECOLI 3-hydroxyacyl-[acyl-carrier-protein] dehydratase FabZ OS=Escherichia coli (strain K12) OX=83333 GN=fabZ PE=1 SV=1
Transcriptional regulatory protein RcsB	rcsB	P0DMC7	3.0219	0.00404	2.85508	5.08197	27.6049	27.0057	27.1745	27.3412	23.8096	24.7281	23.0985	24.005	24.6466	26.2712	12	12	12	63.4	63.4	63.4	23.67	0	269.17	8413900000	10	67	sp|P0DMC7|RCSB_ECOLI Transcriptional regulatory protein RcsB OS=Escherichia coli (strain K12) OX=83333 GN=rcsB PE=1 SV=1
Uncharacterized oxidoreductase YajO	yajO	P77735	2.39851	0.0136689	2.80277	3.99188	27.2067	27.4845	27.4249	27.4452	23.6742	23.7018	23.833	23.8586	27.0384	25.4193	12	12	12	40.1	40.1	40.1	36.42	0	234.45	10138000000	21	76	sp|P77735|YAJO_ECOLI 1-deoxyxylulose-5-phosphate synthase YajO OS=Escherichia coli (strain K12) OX=83333 GN=yajO PE=1 SV=2
Soluble lytic murein transglycosylase	slt	P0AGC3	1.27569	0.0880563	2.73169	2.26863	29.6552	29.6083	24.5724	24.4875	25.0447	23.6493	24.7067	24.3075	23.6218	24.7649	12	12	12	23.6	23.6	23.6	73.352	0	200.14	45369000000	40	29	sp|P0AGC3|SLT_ECOLI Soluble lytic murein transglycosylase OS=Escherichia coli (strain K12) OX=83333 GN=slt PE=1 SV=1
Superoxide dismutase [Mn]	sodA	P00448	3.16267	0.00365	2.68031	5.34789	28.4894	26.3828	26.43	27.8171	24.7082	24.2513	25.5703	24.7897	24.0754	24.2021	12	12	12	51	51	51	23.097	0	323.31	8991100000	9	73	sp|P00448|SODM_ECOLI Superoxide dismutase [Mn] OS=Escherichia coli (strain K12) OX=83333 GN=sodA PE=1 SV=2
Protein GnsB	gnsB	P77695	7.66495	0	2.60093	21.6756	27.0192	26.9595	27.2071	27.0696	24.1986	24.3077	24.7996	24.4965	24.3586	24.6166	6	6	4	82.5	82.5	61.4	6.5476	0	134.69	5056900000	4	44	sp|P77695|GNSB_ECOLI Protein GnsB OS=Escherichia coli (strain K12) OX=83333 GN=gnsB PE=3 SV=2
UPF0337 protein YjbJ	yjbJ	P68206	1.83203	0.0325546	2.5865	3.09746	28.4121	28.3573	28.9946	28.5641	23.8288	27.8519	24.315	26.831	25.9378	27.2086	8	8	8	89.9	89.9	89.9	8.3252	0	323.31	26291000000	3	92	sp|P68206|YJBJ_ECOLI UPF0337 protein YjbJ OS=Escherichia coli (strain K12) OX=83333 GN=yjbJ PE=1 SV=1
Thioredoxin-1	trxA	P0AA25	2.94659	0.00459813	2.51736	4.94295	27.2186	27.1379	26.9383	26.8935	26.0117	24.1023	23.203	25.3236	24.2974	24.2405	8	8	8	75.2	75.2	75.2	11.806	0	96.058	5775500000	7	44	sp|P0AA25|THIO_ECOLI Thioredoxin 1 OS=Escherichia coli (strain K12) OX=83333 GN=trxA PE=1 SV=2
Regulator of sigma D	rsd	P0AFX4	7.40548	0	2.46163	20.091	26.3846	26.6249	26.3237	26.462	23.7632	23.7242	24.0318	24.0985	23.9965	24.3089	3	3	3	26.6	26.6	26.6	18.243	0	86.374	2936500000	5	27	sp|P0AFX4|RSD_ECOLI Regulator of sigma D OS=Escherichia coli (strain K12) OX=83333 GN=rsd PE=1 SV=1
Outer membrane protein assembly factor BamD	bamD	P0AC02	3.06129	0.00391753	2.42996	5.15555	26.7743	26.9996	27.0276	26.4667	25.0393	24.0477	24.2132	23.3746	23.8027	25.8451	15	15	15	56.7	56.7	56.7	27.829	0	323.31	12632000000	16	99	sp|P0AC02|BAMD_ECOLI Outer membrane protein assembly factor BamD OS=Escherichia coli (strain K12) OX=83333 GN=bamD PE=1 SV=1
Glutamine-binding periplasmic protein	glnH	P0AEQ3	4.56719	0.0015	2.33024	8.54507	29.0817	28.6194	28.8566	28.7586	26.8588	25.6446	26.8394	26.4851	26.1796	26.9855	16	16	16	69.8	69.8	69.8	27.19	0	323.31	29971000000	15	197	sp|P0AEQ3|GLNH_ECOLI Glutamine-binding periplasmic protein OS=Escherichia coli (strain K12) OX=83333 GN=glnH PE=1 SV=1
Uncharacterized lipoprotein YbaY	ybaY	P77717	2.90322	0.00539286	2.30465	4.86389	27.0449	27.2555	26.5302	27.0338	24.5938	25.0933	25.6196	24.2403	25.2909	23.1306	7	7	7	30.5	30.5	30.5	19.431	0	323.31	8251300000	5	108	sp|P77717|YBAY_ECOLI Uncharacterized lipoprotein YbaY OS=Escherichia coli (strain K12) OX=83333 GN=ybaY PE=1 SV=1
Ribosome modulation factor	rmf	P0AFW2	5.63074	0	2.30301	11.8627	26.7665	26.7327	26.93	26.6188	24.668	24.7603	24.32	24.8323	23.859	24.3144	3	3	3	32.7	32.7	32.7	6.5074	0	20.681	3569700000	3	25	sp|P0AFW2|RMF_ECOLI Ribosome modulation factor OS=Escherichia coli (strain K12) OX=83333 GN=rmf PE=1 SV=1
Type-1 fimbrial protein, A chain	fimA	P04128	1.14004	0.115743	2.29365	2.06815	28.6654	28.9555	27.7149	28.7207	27.7307	24.6987	28.0378	28.644	24.0993	24.1124	3	3	3	33.5	33.5	33.5	18.111	0	138.5	5355200000	4	36	sp|P04128|FIMA1_ECOLI Type-1 fimbrial protein, A chain OS=Escherichia coli (strain K12) OX=83333 GN=fimA PE=1 SV=2
Deoxyribose-phosphate aldolase	deoC	P0A6L0	1.92168	0.0281096	2.29066	3.23449	26.8899	26.8141	26.3318	26.174	26.7933	24.2151	23.5904	24.2833	22.7484	23.9403	11	11	11	48.3	48.3	48.3	27.733	0	285.02	10504000000	17	80	sp|P0A6L0|DEOC_ECOLI Deoxyribose-phosphate aldolase OS=Escherichia coli (strain K12) OX=83333 GN=deoC PE=1 SV=1
UDP-3-O-(3-hydroxymyristoyl)glucosamine N-acyltransferase	lpxD	P21645	4.57637	0.00156522	2.27644	8.56988	26.3794	26.7552	25.9618	26.3771	23.7335	23.7039	24.1902	24.5991	23.6706	24.6543	6	6	6	19.4	19.4	19.4	36.038	0	192.27	5517100000	9	47	sp|P21645|LPXD_ECOLI UDP-3-O-(3-hydroxymyristoyl)glucosamine N-acyltransferase OS=Escherichia coli (strain K12) OX=83333 GN=lpxD PE=1 SV=2
Single-stranded DNA-binding protein	ssb	P0AGE0	4.44436	0.00144	2.22105	8.21867	26.4757	26.446	26.2958	26.3481	24.2798	23.5921	25.0754	23.7629	23.9992	24.3127	5	5	5	27	27	27	18.975	0	162.05	1656200000	8	24	sp|P0AGE0|SSB_ECOLI Single-stranded DNA-binding protein OS=Escherichia coli (strain K12) OX=83333 GN=ssb PE=1 SV=2
Acyl-[acyl-carrier-protein]--UDP-N-acetylglucosamine O-acyltransferase	lpxA	P0A722	4.17012	0.00225	2.17789	7.52608	25.8206	26.7928	26.493	26.5256	23.7407	25.0062	24.0652	23.9756	24.5712	24.0217	6	6	6	24.8	24.8	24.8	28.08	0	72.924	4023400000	9	27	sp|P0A722|LPXA_ECOLI Acyl-[acyl-carrier-protein]--UDP-N-acetylglucosamine O-acyltransferase OS=Escherichia coli (strain K12) OX=83333 GN=lpxA PE=1 SV=1
Major outer membrane lipoprotein Lpp	lpp	P69776	1.36551	0.0744048	2.16273	2.40112	27.2623	23.7296	27.6045	27.4859	26.3547	24.3994	23.7744	23.8775	24.0885	23.6525	3	3	3	48.7	48.7	48.7	8.3234	0	208.92	3791800000	5	22	sp|P69776|LPP_ECOLI Major outer membrane lipoprotein Lpp OS=Escherichia coli (strain K12) OX=83333 GN=lpp PE=1 SV=1
RNA chaperone ProQ	proQ	P45577	2.36289	0.014026	2.15799	3.93335	26.7543	26.3333	26.8761	26.9046	23.1422	25.7962	24.2119	24.6424	25.7312	23.8306	12	12	12	41.8	41.8	41.8	25.892	0	204.86	7340000000	10	60	sp|P45577|PROQ_ECOLI RNA chaperone ProQ OS=Escherichia coli (strain K12) OX=83333 GN=proQ PE=1 SV=2
Probable diguanylate cyclase YegE	yegE	P38097	1.69851	0.0399104	2.11421	2.89576	28.2755	28.9683	27.3239	27.7774	27.2259	24.6469	24.3956	26.907	25.3792	27.2778	4	4	4	3	3	3	123.89	0.006435	2.5022	3889100000	41	11	sp|P38097|DGCE_ECOLI Probable diguanylate cyclase DgcE OS=Escherichia coli (strain K12) OX=83333 GN=dgcE PE=2 SV=2
7-alpha-hydroxysteroid dehydrogenase	hdhA	P0AET8	2.03006	0.0240796	2.11201	3.40211	27.4131	26.9756	27.5159	27.4285	23.9758	26.6447	24.669	24.4868	26.8212	24.7302	10	10	10	36.9	36.9	36.9	26.778	0	93.923	8974500000	13	37	sp|P0AET8|HDHA_ECOLI 7alpha-hydroxysteroid dehydrogenase OS=Escherichia coli (strain K12) OX=83333 GN=hdhA PE=1 SV=1
Cell division protein ZapA	zapA	P0ADS2	3.65028	0.00285714	2.05664	6.33692	26.5961	26.8393	25.9857	26.0584	25.1354	24.4343	23.6682	24.6242	23.7665	24.2507	4	4	4	45.9	45.9	45.9	12.594	0	115.74	2461600000	6	27	sp|P0ADS2|ZAPA_ECOLI Cell division protein ZapA OS=Escherichia coli (strain K12) OX=83333 GN=zapA PE=1 SV=1
sn-glycerol-3-phosphate-binding periplasmic protein UgpB	ugpB	P0AG80	3.41582	0.00326667	2.04647	5.8475	26.7869	26.0022	26.6206	26.1569	23.5631	25.3079	24.7949	24.0469	24.0188	24.3395	14	14	14	44.7	44.7	44.7	48.448	0	147.91	4718000000	27	54	sp|P0AG80|UGPB_ECOLI sn-glycerol-3-phosphate-binding periplasmic protein UgpB OS=Escherichia coli (strain K12) OX=83333 GN=ugpB PE=1 SV=1
Nitrate/nitrite response regulator protein NarL	narL	P0AF28	1.62262	0.0448369	2.03241	2.78219	26.8275	23.1907	26.7187	26.6162	24.2836	23.4272	23.7727	24.2707	23.2686	23.8125	6	6	6	47.2	47.2	47.2	23.927	0	214.31	3575700000	9	39	sp|P0AF28|NARL_ECOLI Nitrate/nitrite response regulator protein NarL OS=Escherichia coli (strain K12) OX=83333 GN=narL PE=1 SV=1
Metalloprotease LoiP	loiP	P25894	3.33549	0.00358824	2.02903	5.68586	26.0024	26.773	26.2737	26.3801	24.6836	25.3503	24.2897	24.3666	23.5486	23.7308	8	8	8	42.5	42.5	42.5	26.842	0	323.31	4534800000	11	38	sp|P25894|LOIP_ECOLI Metalloprotease LoiP OS=Escherichia coli (strain K12) OX=83333 GN=loiP PE=1 SV=2
Glutamate/aspartate periplasmic-binding protein	gltI	P37902	2.33299	0.0144099	2.01947	3.88449	27.1969	27.5407	26.8307	26.952	24.9721	24.8205	24.572	26.6967	25.7485	23.8541	7	7	7	36.8	36.8	36.8	33.42	0	102.48	4568800000	14	62	sp|P37902|GLTI_ECOLI Glutamate/aspartate import solute-binding protein OS=Escherichia coli (strain K12) OX=83333 GN=gltI PE=1 SV=2
Maltose operon periplasmic protein	malM	P03841	4.11664	0.00218182	2.01365	7.39654	26.1653	27.258	25.6846	26.3757	24.5302	24.261	24.2228	24.5184	24.1746	24.4366	3	3	3	13.7	13.7	13.7	31.943	0	45.724	1997600000	9	13	sp|P03841|MALM_ECOLI Maltose operon periplasmic protein OS=Escherichia coli (strain K12) OX=83333 GN=malM PE=3 SV=1
GTPase ObgE/CgtA	obgE	P42641	5.23275	0.00166667	1.98546	10.5092	26.6057	26.1847	26.4975	26.3906	24.3108	25.0009	24.2142	24.1553	24.7115	24.2125	8	8	8	32.8	32.8	32.8	43.285	0	184.1	6391600000	16	50	sp|P42641|OBG_ECOLI GTPase ObgE/CgtA OS=Escherichia coli (strain K12) OX=83333 GN=obgE PE=1 SV=1
UPF0325 protein YaeH	yaeH	P62768	3.77526	0.00269767	1.98188	6.60914	27.8227	28.137	27.9397	28.0798	25.2887	25.7713	25.6763	25.9316	26.7599	26.6498	13	13	13	82	82	82	15.096	0	323.31	19521000000	7	141	sp|P62768|YAEH_ECOLI UPF0325 protein YaeH OS=Escherichia coli (strain K12) OX=83333 GN=yaeH PE=3 SV=1
Ribosome-associated inhibitor A	raiA	P0AD49	2.44917	0.0127724	1.98011	4.07576	29.3087	28.7372	28.8419	29.2098	26.5632	28.1567	25.844	26.4736	27.1579	28.0701	14	14	14	88.5	88.5	88.5	12.784	0	323.31	29858000000	6	163	sp|P0AD49|YFIA_ECOLI Ribosome-associated inhibitor A OS=Escherichia coli (strain K12) OX=83333 GN=raiA PE=1 SV=2
Pyridoxine 5-phosphate synthase	pdxJ	P0A794	1.89596	0.0295247	1.97335	3.19504	26.3844	26.8991	27.1453	26.5016	24.796	25.1221	24.3862	23.7088	26.8605	23.682	8	8	8	39.5	39.5	39.5	26.384	0	137.96	5281700000	13	33	sp|P0A794|PDXJ_ECOLI Pyridoxine 5-phosphate synthase OS=Escherichia coli (strain K12) OX=83333 GN=pdxJ PE=1 SV=2
Inhibitor of vertebrate lysozyme	ivy	P0AD59	3.5	0.0032	1.95769	6.02013	26.6196	26.6881	26.652	26.7866	25.3659	25.6733	24.5627	24.3573	24.2636	24.1503	6	6	6	48.4	48.4	48.4	16.872	0	303.5	7746200000	10	35	sp|P0AD59|IVY_ECOLI Inhibitor of vertebrate lysozyme OS=Escherichia coli (strain K12) OX=83333 GN=ivy PE=1 SV=1
UPF0345 protein YaiE	yaiE	P0C037	1.42983	0.0641869	1.94897	2.49608	26.6331	27.3296	26.3291	26.2546	24.4203	24.5794	23.299	24.106	27.5757	24.1454	2	2	2	13.8	13.8	13.8	10.234	0	25.843	3927200000	2	22	sp|P0C037|PPNP_ECOLI Pyrimidine/purine nucleoside phosphorylase OS=Escherichia coli (strain K12) OX=83333 GN=ppnP PE=1 SV=1
Transcription termination/antitermination protein NusG	nusG	P0AFG0	1.07175	0.128588	1.94188	1.96673	28.4801	29.0005	28.5098	28.9283	28.0252	28.0027	24.3996	24.2693	27.552	28.4781	13	13	13	79	79	79	20.531	0	323.31	31160000000	11	149	sp|P0AFG0|NUSG_ECOLI Transcription termination/antitermination protein NusG OS=Escherichia coli (strain K12) OX=83333 GN=nusG PE=1 SV=2
Cell division topological specificity factor	minE	P0A734	3.95654	0.00259459	1.93863	7.019	28.6125	29.0251	28.9895	28.9922	26.8548	26.5392	26.3242	27.464	26.9453	27.6697	11	11	11	56.8	56.8	56.8	10.235	0	101.03	33122000000	7	99	sp|P0A734|MINE_ECOLI Cell division topological specificity factor OS=Escherichia coli (strain K12) OX=83333 GN=minE PE=1 SV=1
Probable GTP-binding protein EngB	engB	P0A6P7	2.36104	0.0140129	1.93854	3.93033	27.3933	27.1451	26.8578	27.4557	24.1594	24.7997	25.9722	24.374	25.9762	26.3652	8	8	8	44.8	44.8	44.8	23.561	0	165.88	8810700000	11	74	sp|P0A6P7|ENGB_ECOLI Probable GTP-binding protein EngB OS=Escherichia coli (strain K12) OX=83333 GN=engB PE=1 SV=1
Ribosomal RNA small subunit methyltransferase C	rsmC	P39406	2.14533	0.0203892	1.91543	3.58309	26.5982	26.7283	26.0971	26.4117	24.6682	24.2849	23.3536	23.9266	24.6473	26.3798	8	8	8	38.2	38.2	38.2	37.624	0	146.38	4763700000	20	35	sp|P39406|RSMC_ECOLI Ribosomal RNA small subunit methyltransferase C OS=Escherichia coli (strain K12) OX=83333 GN=rsmC PE=1 SV=3
Ribosome-recycling factor	frr	P0A805	2.24699	0.0166207	1.89633	3.74527	28.043	28.9241	28.3304	28.2184	26.7352	25.1412	25.5272	26.8232	27.0693	27.5997	15	15	15	73	73	73	20.638	0	323.31	28369000000	11	148	sp|P0A805|RRF_ECOLI Ribosome-recycling factor OS=Escherichia coli (strain K12) OX=83333 GN=frr PE=1 SV=1
Transcriptional regulatory protein PhoP	phoP	P23836	3.84535	0.00263158	1.88813	6.76546	26.0376	26.4581	26.1692	26.3944	24.1957	24.5298	24.1845	25.0572	23.5472	24.7457	6	6	6	35.9	35.9	35.9	25.535	0	54.751	4298700000	13	41	sp|P23836|PHOP_ECOLI Transcriptional regulatory protein PhoP OS=Escherichia coli (strain K12) OX=83333 GN=phoP PE=1 SV=1
Protein YciI	yciI	P0AB55	2.67142	0.00907937	1.86888	4.45293	26.5232	26.6705	25.7756	26.2454	23.9418	23.7271	25.0489	24.3255	23.9047	25.6608	5	5	5	36.7	36.7	36.7	10.602	0	86.552	4236400000	2	47	sp|P0AB55|YCII_ECOLI Protein YciI OS=Escherichia coli (strain K12) OX=83333 GN=yciI PE=1 SV=1
DNA gyrase subunit B	gyrB	P0AES6	3.00105	0.004	1.86576	5.04325	26.3393	26.4536	26.7135	26.1847	24.6872	24.1557	23.7805	23.9714	25.4758	25.2716	36	36	36	50.9	50.9	50.9	89.949	0	323.31	23088000000	41	220	sp|P0AES6|GYRB_ECOLI DNA gyrase subunit B OS=Escherichia coli (strain K12) OX=83333 GN=gyrB PE=1 SV=2
Outer membrane protein C	ompC	P06996	5.59535	0	1.86329	11.7363	26.0476	26.1017	25.9159	26.1701	24.1494	24.1179	23.696	24.2009	24.52	24.4891	8	8	7	25.3	25.3	22.9	40.368	0	54.907	1266000000	20	28	sp|P06996|OMPC_ECOLI Outer membrane porin C OS=Escherichia coli (strain K12) OX=83333 GN=ompC PE=1 SV=1
Uncharacterized protein YhiI	yhiI	P37626	5.39653	0.002	1.86158	11.0486	25.5697	26.146	25.8235	25.8703	24.5291	23.8616	23.8167	24.034	23.8373	23.8661	10	10	10	35.8	35.8	35.8	38.828	0	151.53	3475900000	25	33	sp|P37626|YHII_ECOLI Uncharacterized protein YhiI OS=Escherichia coli (strain K12) OX=83333 GN=yhiI PE=3 SV=1
NADP-dependent 3-hydroxy acid dehydrogenase YdfG	ydfG	P39831	1.68501	0.0405	1.85365	2.87552	28.6809	28.4837	27.9457	28.362	27.4062	24.0951	26.354	27.1876	26.8684	27.175	11	11	11	46.8	46.8	46.8	27.249	0	323.31	17482000000	10	104	sp|P39831|YDFG_ECOLI NADP-dependent 3-hydroxy acid dehydrogenase YdfG OS=Escherichia coli (strain K12) OX=83333 GN=ydfG PE=1 SV=2
LPS-assembly protein LptD	lptD	P31554	1.74263	0.0376406	1.8428	2.96214	25.947	26.5052	26.2584	26.2826	23.4987	23.7061	23.7863	24.6278	24.0798	26.7341	12	12	12	18	18	18	89.67	0	146.11	4203600000	45	26	sp|P31554|LPTD_ECOLI LPS-assembly protein LptD OS=Escherichia coli (strain K12) OX=83333 GN=lptD PE=1 SV=2
Glutamine--tRNA ligase	glnS	P00962	2.3152	0.0150244	1.83847	3.85553	26.8566	27.1471	26.8303	26.5209	24.8773	26.0076	24.471	23.6882	24.8956	26.0617	26	26	26	59.6	59.6	59.6	63.477	0	323.31	31952000000	31	188	sp|P00962|SYQ_ECOLI Glutamine--tRNA ligase OS=Escherichia coli (strain K12) OX=83333 GN=glnS PE=1 SV=3
Nitrogen regulatory protein P-II 1	glnB	P0A9Z1	2.28495	0.0154083	1.83708	3.80647	25.8396	27.1139	25.5918	26.4755	24.339	25.6717	23.8256	23.7181	25.0461	23.9082	7	7	7	42.9	42.9	42.9	12.425	0	28.422	4401500000	6	37	sp|P0A9Z1|GLNB_ECOLI Nitrogen regulatory protein P-II 1 OS=Escherichia coli (strain K12) OX=83333 GN=glnB PE=1 SV=1
2-dehydro-3-deoxyphosphooctonate aldolase	kdsA	P0A715	2.93571	0.00462385	1.83057	4.92305	28.3623	27.9084	27.923	27.9997	25.6412	26.4052	25.7025	25.6727	26.424	27.4611	13	13	13	58.5	58.5	58.5	30.832	0	323.31	29084000000	17	130	sp|P0A715|KDSA_ECOLI 2-dehydro-3-deoxyphosphooctonate aldolase OS=Escherichia coli (strain K12) OX=83333 GN=kdsA PE=1 SV=1
Maltose-binding periplasmic protein	malE	P0AEX9	4.60483	0.00171429	1.82376	8.64718	26.7155	25.9751	25.7889	25.955	24.4619	24.4319	24.565	24.2504	24.1536	23.8465	9	9	9	28	28	28	43.387	0	91.837	3322800000	24	39	sp|P0AEX9|MALE_ECOLI Maltose/maltodextrin-binding periplasmic protein OS=Escherichia coli (strain K12) OX=83333 GN=malE PE=1 SV=1
FKBP-type peptidyl-prolyl cis-trans isomerase SlyD	slyD	P0A9K9	0.994525	0.146735	1.8222	1.85134	27.8231	27.4079	28.2242	27.9282	27.5744	23.753	24.619	27.8901	27.7664	24.5391	6	6	6	39.8	39.8	39.8	20.853	0	323.31	15425000000	5	88	sp|P0A9K9|SLYD_ECOLI FKBP-type peptidyl-prolyl cis-trans isomerase SlyD OS=Escherichia coli (strain K12) OX=83333 GN=slyD PE=1 SV=1
Acyl-CoA thioesterase 2	tesB	P0AGG2	3.58971	0.00321569	1.7824	6.20788	26.4428	26.1285	26.2707	25.7795	24.5317	24.4758	25.0317	24.6209	24.045	23.5326	3	3	3	11.9	11.9	11.9	31.966	0	21.346	3602400000	16	15	sp|P0AGG2|TESB_ECOLI Acyl-CoA thioesterase 2 OS=Escherichia coli (strain K12) OX=83333 GN=tesB PE=1 SV=2
Cold shock-like protein CspE	cspE	P0A972	1.6189	0.0450459	1.78203	2.77663	28.3029	27.2278	28.9706	28.6079	24.2678	27.0874	27.3056	26.722	26.7013	26.8876	9	9	9	95.7	95.7	95.7	7.4634	0	254.33	17738000000	5	63	sp|P0A972|CSPE_ECOLI Cold shock-like protein CspE OS=Escherichia coli (strain K12) OX=83333 GN=cspE PE=1 SV=2
UPF0307 protein YjgA	yjgA	P0A8X0	4.06436	0.00247059	1.75769	7.27159	25.9306	25.8462	25.7631	25.9186	24.1249	23.9249	24.2108	24.7313	23.3195	24.3301	7	7	7	33.9	33.9	33.9	21.359	0	171.44	2874800000	9	38	sp|P0A8X0|YJGA_ECOLI UPF0307 protein YjgA OS=Escherichia coli (strain K12) OX=83333 GN=yjgA PE=1 SV=1
Sec-independent protein translocase protein TatA	tatA	P69428	4.60067	0.00163636	1.7555	8.63585	26.2835	25.8944	26.1982	26.0896	24.539	23.9856	24.4361	24.0485	24.1669	24.9896	1	1	1	23.6	23.6	23.6	9.6639	0	58.897	1175800000	5	19	sp|P69428|TATA_ECOLI Sec-independent protein translocase protein TatA OS=Escherichia coli (strain K12) OX=83333 GN=tatA PE=1 SV=1
Orotidine 5-phosphate decarboxylase	pyrF	P08244	2.81708	0.0062521	1.75389	4.70894	25.9218	26.415	26.1672	26.0637	23.638	24.1713	24.3264	23.7493	24.9739	25.4693	10	10	10	53.9	53.9	53.9	26.35	0	127.1	6646900000	14	53	sp|P08244|PYRF_ECOLI Orotidine 5-phosphate decarboxylase OS=Escherichia coli (strain K12) OX=83333 GN=pyrF PE=1 SV=1
D-serine/D-alanine/glycine transporter	cycA	P0AAE0	1.59544	0.0467405	1.75198	2.74166	27.2255	27.3535	26.484	27.113	24.0665	26.1677	26.574	24.1493	24.3599	26.435	5	5	5	7.9	7.9	7.9	51.659	0	121.5	5070800000	11	44	sp|P0AAE0|CYCA_ECOLI D-serine/D-alanine/glycine transporter OS=Escherichia coli (strain K12) OX=83333 GN=cycA PE=1 SV=1
tRNA-modifying protein YgfZ	ygfZ	P0ADE8	5.7068	0	1.7475	12.1385	27.2483	27.2295	27.3603	27.0491	25.3461	25.4025	25.969	25.3561	25.5477	25.2243	16	16	16	50.9	50.9	50.9	36.094	0	323.31	23352000000	17	156	sp|P0ADE8|YGFZ_ECOLI tRNA-modifying protein YgfZ OS=Escherichia coli (strain K12) OX=83333 GN=ygfZ PE=1 SV=2
UPF0339 protein YegP	yegP	P76402	1.80492	0.0338525	1.74406	3.0563	27.9017	27.7301	27.9307	27.6594	25.8882	24.4834	27.2179	25.0436	26.9251	26.8102	7	7	7	75.5	75.5	75.5	12.024	0	163.06	7761500000	7	64	sp|P76402|YEGP_ECOLI UPF0339 protein YegP OS=Escherichia coli (strain K12) OX=83333 GN=yegP PE=1 SV=2
Uncharacterized protein YfgD	yfgD	P76569	2.12112	0.0207831	1.74398	3.54483	26.6411	27.0465	26.9135	27.0151	24.6716	24.4445	24.9221	25.8499	24.3156	26.7567	3	3	3	22.7	22.7	22.7	13.398	0	10.408	4235100000	6	25	sp|P76569|YFGD_ECOLI Uncharacterized protein YfgD OS=Escherichia coli (strain K12) OX=83333 GN=yfgD PE=1 SV=1
UPF0304 protein YfbU	yfbU	P0A8W8	1.66521	0.0415652	1.73203	2.84584	27.0345	27.0399	26.5855	26.6663	26.118	26.7469	23.6539	24.231	24.5479	25.2994	9	9	9	52.4	52.4	52.4	19.536	0	216.16	9018900000	11	49	sp|P0A8W8|YFBU_ECOLI UPF0304 protein YfbU OS=Escherichia coli (strain K12) OX=83333 GN=yfbU PE=1 SV=1
FKBP-type 22 kDa peptidyl-prolyl cis-trans isomerase	fklB	P0A9L3	2.44737	0.0128219	1.72749	4.07277	26.4267	25.6068	25.8994	25.9053	24.5059	23.6056	25.6781	23.5554	24.0555	23.9919	10	10	10	49	49	49	22.216	0	158.48	4441600000	9	54	sp|P0A9L3|FKBB_ECOLI FKBP-type 22 kDa peptidyl-prolyl cis-trans isomerase OS=Escherichia coli (strain K12) OX=83333 GN=fklB PE=1 SV=2
Putative acyl-CoA thioester hydrolase YbhC	ybhC	P46130	3.09905	0.00369231	1.72709	5.2267	26.0071	26.1271	26.2363	26.3281	25.3633	24.0607	25.1611	24.1589	23.9312	24.0101	5	5	5	15.5	15.5	15.5	46.082	0	107.62	2092500000	17	21	sp|P46130|YBHC_ECOLI Putative acyl-CoA thioester hydrolase YbhC OS=Escherichia coli (strain K12) OX=83333 GN=ybhC PE=1 SV=2
L-glyceraldehyde 3-phosphate reductase	gpr	Q46851	3.09516	0.00365591	1.72126	5.21935	25.6031	25.942	25.7331	25.5099	23.4886	23.9048	24.8347	24.6344	23.7292	23.2629	15	15	15	61.6	61.6	61.6	38.832	0	285.51	6109800000	20	41	sp|Q46851|GPR_ECOLI L-glyceraldehyde 3-phosphate reductase OS=Escherichia coli (strain K12) OX=83333 GN=gpr PE=1 SV=1
Oligopeptide transport ATP-binding protein OppF	oppF	P77737	4.67587	0.0012	1.68807	8.84266	27.5907	27.1475	27.7309	27.4449	25.8199	25.5696	25.6108	26.0607	25.4209	26.2608	17	17	17	54.5	54.5	54.5	37.197	0	208.06	23048000000	20	143	sp|P77737|OPPF_ECOLI Oligopeptide transport ATP-binding protein OppF OS=Escherichia coli (strain K12) OX=83333 GN=oppF PE=3 SV=1
Iron-sulfur cluster insertion protein ErpA	erpA	P0ACC3	2.35925	0.0140513	1.68658	3.9274	25.482	26.3839	26.1357	25.8215	24.5856	25.4756	23.3962	23.9412	24.6586	23.558	4	4	4	28.9	28.9	28.9	12.1	0	113.08	2011200000	6	28	sp|P0ACC3|ERPA_ECOLI Iron-sulfur cluster insertion protein ErpA OS=Escherichia coli (strain K12) OX=83333 GN=erpA PE=1 SV=1
Shikimate kinase 1	aroK	P0A6D7	3.24132	0.00346667	1.68337	5.50007	26.3369	26.3269	25.8284	26.0746	25.0369	24.1908	24.8049	25.0338	23.8961	23.7876	7	7	7	49.7	49.7	49.7	19.538	0	132.51	5187300000	11	40	sp|P0A6D7|AROK_ECOLI Shikimate kinase 1 OS=Escherichia coli (strain K12) OX=83333 GN=aroK PE=1 SV=2
Transcriptional regulatory protein OmpR	ompR	P0AA16	3.13849	0.0035814	1.67251	5.30163	27.9153	27.8999	27.4872	27.663	25.9949	24.9134	26.524	26.4846	26.2492	26.2469	17	17	17	74.5	74.5	74.5	27.353	0	234.03	15929000000	13	100	sp|P0AA16|OMPR_ECOLI DNA-binding dual transcriptional regulator OmpR OS=Escherichia coli (strain K12) OX=83333 GN=ompR PE=1 SV=1
ATP-dependent protease subunit HslV	hslV	P0A7B8	2.82824	0.00623729	1.6722	4.72886	26.0731	26.6863	26.1039	26.0528	23.9919	24.0039	24.8533	24.5654	24.2291	25.6973	7	7	7	31.2	31.2	31.2	19.093	0	321.13	8094500000	7	59	sp|P0A7B8|HSLV_ECOLI ATP-dependent protease subunit HslV OS=Escherichia coli (strain K12) OX=83333 GN=hslV PE=1 SV=2
Glutathione reductase	gor	P06715	2.8013	0.0068	1.66935	4.68083	25.9914	25.9898	25.7313	25.7926	24.2497	23.5965	23.7333	24.6938	23.6478	25.3202	11	11	11	40.7	40.7	40.7	48.772	0	323.31	7717200000	23	74	sp|P06715|GSHR_ECOLI Glutathione reductase OS=Escherichia coli (strain K12) OX=83333 GN=gor PE=1 SV=1
Peptidase T	pepT	P29745	3.14596	0.00366667	1.66443	5.31589	25.9652	25.7014	26.1985	25.8774	24.1092	23.2265	24.762	24.1623	24.831	24.5362	8	8	8	27.7	27.7	27.7	44.923	0	121.01	4067300000	21	37	sp|P29745|PEPT_ECOLI Peptidase T OS=Escherichia coli (strain K12) OX=83333 GN=pepT PE=1 SV=2
Nucleoid-associated protein YbaB	ybaB	P0A8B5	1.0958	0.122958	1.6494	2.00251	28.8834	29.2158	28.6241	28.9607	27.9319	27.8199	27.9733	24.0025	27.8865	28.0157	7	7	7	79.8	79.8	79.8	12.015	0	323.31	16804000000	7	114	sp|P0A8B5|YBAB_ECOLI Nucleoid-associated protein YbaB OS=Escherichia coli (strain K12) OX=83333 GN=ybaB PE=1 SV=1
Glucose-specific phosphotransferase enzyme IIA component	crr	P69783	3.42951	0.00337931	1.62716	5.87533	30.7893	31.0324	30.8937	31.0814	29.5497	28.4994	29.1619	29.2674	29.3182	30.1359	15	15	15	93.5	93.5	93.5	18.251	0	323.31	180820000000	9	292	sp|P69783|PTGA_ECOLI PTS system glucose-specific EIIA component OS=Escherichia coli (strain K12) OX=83333 GN=crr PE=1 SV=2
Periplasmic trehalase	treA	P13482	1.42159	0.0653913	1.60634	2.48392	26.324	26.3787	26.4586	26.541	27.1161	24.109	23.9602	24.0381	25.5067	24.1852	12	12	12	32.9	32.9	32.9	63.636	0	323.31	5248500000	28	51	sp|P13482|TREA_ECOLI Periplasmic trehalase OS=Escherichia coli (strain K12) OX=83333 GN=treA PE=1 SV=1
Elongation factor P	efp	P0A6N4	2.27519	0.0158596	1.60246	3.79069	27.6679	28.3172	27.1318	27.5857	26.6337	24.6564	25.9073	26.475	26.3027	26.464	6	6	6	22.3	22.3	22.3	20.591	0	158.73	12580000000	7	59	sp|P0A6N4|EFP_ECOLI Elongation factor P OS=Escherichia coli (strain K12) OX=83333 GN=efp PE=1 SV=2
Autoinducer 2-binding protein LsrB	lsrB	P76142	4.03041	0.0024	1.57956	7.19134	25.9276	26.0652	25.684	25.9993	24.5748	24.8732	23.8768	24.1757	23.9133	24.623	7	7	7	26.8	26.8	26.8	36.684	0	139.79	3531800000	12	20	sp|P76142|LSRB_ECOLI Autoinducer 2-binding protein LsrB OS=Escherichia coli (strain K12) OX=83333 GN=lsrB PE=1 SV=1
Probable Fe(2+)-trafficking protein	yggX	P0A8P3	2.48222	0.012028	1.5567	4.13089	26.0414	25.5779	25.5182	25.9379	25.1617	23.3578	24.1572	24.1287	24.8979	23.5697	6	6	6	64.8	64.8	64.8	10.952	0	130.89	3534700000	8	34	sp|P0A8P3|FETP_ECOLI Probable Fe(2+)-trafficking protein OS=Escherichia coli (strain K12) OX=83333 GN=yggX PE=1 SV=2
Signal recognition particle receptor FtsY	ftsY	P10121	1.89104	0.0299286	1.55518	3.1875	25.978	25.3587	26.129	25.5182	24.686	25.2207	25.0298	23.2512	23.8396	23.1175	16	16	16	32.6	32.6	32.6	54.513	0	287.96	5985200000	21	68	sp|P10121|FTSY_ECOLI Signal recognition particle receptor FtsY OS=Escherichia coli (strain K12) OX=83333 GN=ftsY PE=1 SV=1
Uncharacterized protein YbgF	ybgF	P45955	3.50863	0.00325926	1.54898	6.03802	25.4547	26.3232	25.8575	25.6837	24.3378	23.5943	24.7022	24.4093	24.6252	24.016	2	2	2	13.3	13.3	13.3	28.231	0	79.935	528840000	10	13	sp|P45955|CPOB_ECOLI Cell division coordinator CpoB OS=Escherichia coli (strain K12) OX=83333 GN=cpoB PE=1 SV=2
Glucans biosynthesis protein G	mdoG	P33136	2.35049	0.0142025	1.548	3.91306	27.298	26.9387	27.1493	27.135	25.9585	24.3227	24.9698	26.0281	25.8991	26.3152	16	16	16	39.9	39.9	39.9	57.912	0	323.31	9807200000	26	86	sp|P33136|OPGG_ECOLI Glucans biosynthesis protein G OS=Escherichia coli (strain K12) OX=83333 GN=mdoG PE=1 SV=1
Anti-adapter protein IraP	iraP	P0AAN9	2.32738	0.0144294	1.54494	3.87534	25.725	26.2264	26.0148	25.899	25.4253	25.0035	24.6308	24.3727	23.5416	23.5543	2	2	2	12.8	12.8	12.8	9.9374	0	15.445	2718300000	5	22	sp|P0AAN9|IRAP_ECOLI Anti-adapter protein IraP OS=Escherichia coli (strain K12) OX=83333 GN=iraP PE=1 SV=1
Signal recognition particle protein	ffh	P0AGD7	3.31184	0.00365714	1.53494	5.63882	26.5828	26.0164	26.858	26.3669	24.1295	25.1434	25.3562	24.6373	25.2028	25.0573	24	24	24	49.7	49.7	49.7	49.787	0	323.31	16186000000	23	115	sp|P0AGD7|SRP54_ECOLI Signal recognition particle protein OS=Escherichia coli (strain K12) OX=83333 GN=ffh PE=1 SV=1
Glycerol-3-phosphate acyltransferase	plsB	P0A7A7	4.00744	0.00233333	1.52044	7.1374	25.3549	25.187	25.7245	25.3427	23.5687	23.8716	24.3588	23.3663	24.2335	23.8921	20	20	20	31.1	31.1	31.1	91.38	0	199.89	6060600000	46	63	sp|P0A7A7|PLSB_ECOLI Glycerol-3-phosphate acyltransferase OS=Escherichia coli (strain K12) OX=83333 GN=plsB PE=1 SV=2
Dihydrofolate reductase	folA	P0ABQ4	2.89535	0.00550877	1.5201	4.84962	25.4201	25.8868	25.6817	25.6171	24.4865	23.727	23.3486	24.4889	23.8061	24.931	9	9	9	52.8	52.8	52.8	17.999	0	265.18	4932700000	6	51	sp|P0ABQ4|DYR_ECOLI Dihydrofolate reductase OS=Escherichia coli (strain K12) OX=83333 GN=folA PE=1 SV=1
Protein YdgH	ydgH	P76177	3.13119	0.00354023	1.51809	5.28771	28.2206	27.3382	27.1721	28.1521	25.9891	26.4013	26.5986	26.4685	26.1773	25.5812	18	18	18	58	58	58	33.903	0	286.48	13470000000	18	131	sp|P76177|YDGH_ECOLI Protein YdgH OS=Escherichia coli (strain K12) OX=83333 GN=ydgH PE=1 SV=1
Histidine biosynthesis bifunctional protein HisB;Histidinol-phosphatase;Imidazoleglycerol-phosphate dehydratase	hisB	P06987	4.27799	0.002	1.51349	7.79275	26.1482	25.8222	25.9554	25.9255	24.7466	24.4269	23.8029	24.7947	24.3171	24.6079	7	7	7	26.8	26.8	26.8	40.278	0	143.22	2996200000	15	36	sp|P06987|HIS7_ECOLI Histidine biosynthesis bifunctional protein HisB OS=Escherichia coli (strain K12) OX=83333 GN=hisB PE=1 SV=1
Probable deferrochelatase/peroxidase YfeX	yfeX	P76536	2.14173	0.0202553	1.51116	3.5774	26.5368	26.1785	25.7791	26.018	25.7408	25.3948	24.6091	23.8444	23.9367	24.1757	8	8	8	38.5	38.5	38.5	33.052	0	309.23	8430400000	18	75	sp|P76536|YFEX_ECOLI Dye-decolorizing peroxidase YfeX OS=Escherichia coli (strain K12) OX=83333 GN=yfeX PE=1 SV=2
Galactokinase	galK	P0A6T3	4.41599	0.00138462	1.50561	8.14473	25.9778	25.7923	25.5883	25.7405	24.1224	24.3578	24.6949	24.4781	23.6997	24.2617	3	3	3	11.8	11.8	11.8	41.442	0	126.04	3197300000	13	22	sp|P0A6T3|GAL1_ECOLI Galactokinase OS=Escherichia coli (strain K12) OX=83333 GN=galK PE=1 SV=2
LexA repressor	lexA	P0A7C2	1.79703	0.034449	1.50084	3.04434	26.6346	26.5955	26.5496	26.83	25.7686	24.0288	23.9053	26.1374	25.2513	25.8181	7	7	7	55.9	55.9	55.9	22.357	0	47.772	3382700000	14	47	sp|P0A7C2|LEXA_ECOLI LexA repressor OS=Escherichia coli (strain K12) OX=83333 GN=lexA PE=1 SV=1
KHG/KDPG aldolase;4-hydroxy-2-oxoglutarate aldolase;2-dehydro-3-deoxy-phosphogluconate aldolase	eda	P0A955	2.89648	0.00555752	1.4895	4.85166	26.0838	26.5982	25.8473	26.1347	24.9677	24.7577	24.1242	23.9573	24.8131	25.4389	9	9	9	45.5	45.5	45.5	22.284	0	157.15	11223000000	11	71	sp|P0A955|ALKH_ECOLI KHG/KDPG aldolase OS=Escherichia coli (strain K12) OX=83333 GN=eda PE=1 SV=1
Catalase-peroxidase	katG	P13029	4.35279	0.00185714	1.48444	7.98199	27.4151	26.8935	27.2069	26.7397	25.7322	25.0537	25.5807	25.6765	25.8568	25.5763	26	26	26	37.9	37.9	37.9	80.023	0	323.31	17393000000	37	113	sp|P13029|KATG_ECOLI Catalase-peroxidase OS=Escherichia coli (strain K12) OX=83333 GN=katG PE=1 SV=2
Uncharacterized protein YraP	yraP	P64596	0.794813	0.215662	1.48105	1.54724	27.4832	23.9817	27.5686	26.8412	24.1532	24.5008	26.4782	24.3556	26.8572	23.5808	6	6	6	37.2	37.2	37.2	20.028	0	149.74	4995700000	10	40	sp|P64596|YRAP_ECOLI Uncharacterized protein YraP OS=Escherichia coli (strain K12) OX=83333 GN=yraP PE=1 SV=1
ABC transporter periplasmic-binding protein YtfQ	ytfQ	P39325	2.14249	0.0203422	1.47988	3.5786	26.0371	26.3807	26.1644	26.2409	23.8261	25.5155	25.342	24.0347	24.1426	25.4945	12	12	12	39.3	39.3	39.3	34.344	0	111.93	4583200000	15	61	sp|P39325|YTFQ_ECOLI Galactofuranose-binding protein YtfQ OS=Escherichia coli (strain K12) OX=83333 GN=ytfQ PE=1 SV=1
Glutamine transport ATP-binding protein GlnQ	glnQ	P10346	1.4159	0.0662963	1.47585	2.4755	26.6089	27.1121	27.0061	26.861	25.6308	24.9026	23.3553	25.8335	26.3489	26.4559	9	9	9	40.8	40.8	40.8	26.731	0	151.61	7737800000	7	65	sp|P10346|GLNQ_ECOLI Glutamine transport ATP-binding protein GlnQ OS=Escherichia coli (strain K12) OX=83333 GN=glnQ PE=1 SV=1
RNA-binding protein YhbY	yhbY	P0AGK4	1.62271	0.0449964	1.47335	2.78231	26.2611	25.1463	26.4763	26.0021	23.9069	25.0252	24.3228	23.7122	23.8789	26.1425	5	5	5	59.8	59.8	59.8	10.784	0	98.952	9674100000	4	54	sp|P0AGK4|YHBY_ECOLI RNA-binding protein YhbY OS=Escherichia coli (strain K12) OX=83333 GN=yhbY PE=1 SV=1
2,3-cyclic-nucleotide 2-phosphodiesterase/3-nucleotidase	cpdB	P08331	3.37806	0.00329032	1.47222	5.77113	25.7948	26.2901	25.461	25.5584	24.8919	24.6632	23.8443	24.2298	23.9222	24.2717	15	15	15	39.1	39.1	39.1	70.831	0	280.44	4310500000	36	37	sp|P08331|CPDB_ECOLI 2,3-cyclic-nucleotide 2-phosphodiesterase/3-nucleotidase OS=Escherichia coli (strain K12) OX=83333 GN=cpdB PE=1 SV=2
Uncharacterized protein YqiC	yqiC	Q46868	2.40171	0.0137333	1.45274	3.99716	25.8232	26.5779	26.0548	26.1033	24.2815	24.1694	24.2377	25.2394	24.4043	25.7898	6	6	6	36.5	36.5	36.5	11.276	0	39.207	6265800000	7	44	sp|Q46868|UBIK_ECOLI Ubiquinone biosynthesis accessory factor UbiK OS=Escherichia coli (strain K12) OX=83333 GN=ubiK PE=1 SV=2
50S ribosomal protein L11	rplK	P0A7J7	3.05778	0.00387755	1.43232	5.14898	30.9892	30.9912	29.7026	30.9701	29.1469	29.324	29.0701	29.0122	29.1962	29.6363	18	18	18	59.2	59.2	59.2	14.875	0	323.31	148040000000	8	314	sp|P0A7J7|RL11_ECOLI 50S ribosomal protein L11 OS=Escherichia coli (strain K12) OX=83333 GN=rplK PE=1 SV=2
GTPase Der	der	P0A6P5	1.75146	0.0371969	1.43157	2.97545	27.2222	26.8882	26.9823	26.9203	26.3359	24.7829	24.339	25.2479	25.9777	26.7466	23	23	23	51.4	51.4	51.4	55.035	0	323.31	19169000000	26	153	sp|P0A6P5|DER_ECOLI GTPase Der OS=Escherichia coli (strain K12) OX=83333 GN=der PE=1 SV=1
Uncharacterized protein YqjD	yqjD	P64581	2.98018	0.00415534	1.42877	5.00468	29.2865	29.1512	29.1455	29.0367	28.6958	27.1336	27.5234	28.007	27.5953	27.4022	9	9	9	86.1	86.1	86.1	11.051	0	318.99	54192000000	4	153	sp|P64581|YQJD_ECOLI Uncharacterized protein YqjD OS=Escherichia coli (strain K12) OX=83333 GN=yqjD PE=1 SV=1
Pyruvate formate-lyase 1-activating enzyme	pflA	P0A9N4	5.13934	0.00133333	1.42312	10.2121	25.5743	25.3261	25.2468	25.6239	23.8334	23.9613	23.953	24.1477	24.4235	23.7988	7	7	7	35	35	35	28.204	0	138.05	3604600000	14	44	sp|P0A9N4|PFLA_ECOLI Pyruvate formate-lyase 1-activating enzyme OS=Escherichia coli (strain K12) OX=83333 GN=pflA PE=1 SV=2
Glutaredoxin-3	grxC	P0AC62	0.60356	0.325907	1.4215	1.24278	27.9638	24.7244	23.3324	28.0783	24.0276	25.0197	23.813	24.1572	23.5834	27.0186	4	4	4	34.9	34.9	34.9	9.1374	0	40.492	7100300000	5	30	sp|P0AC62|GLRX3_ECOLI Glutaredoxin 3 OS=Escherichia coli (strain K12) OX=83333 GN=grxC PE=1 SV=2
50S ribosomal protein L9	rplI	P0A7R1	5.45809	0.00222222	1.40667	11.2576	31.8776	31.7846	31.3174	31.7602	30.1823	30.083	30.3822	30.3495	30.4813	30.1914	33	33	33	100	100	100	15.769	0	323.31	366160000000	11	679	sp|P0A7R1|RL9_ECOLI 50S ribosomal protein L9 OS=Escherichia coli (strain K12) OX=83333 GN=rplI PE=1 SV=1
Regulator of nucleoside diphosphate kinase	rnk	P0AFW4	3.39481	0.00334426	1.40357	5.80493	25.3842	26.4166	25.6161	25.9099	24.5379	24.4527	24.6461	24.8426	24.0715	24.0178	4	4	4	60.3	60.3	60.3	14.927	0	82.088	1616900000	6	16	sp|P0AFW4|RNK_ECOLI Regulator of nucleoside diphosphate kinase OS=Escherichia coli (strain K12) OX=83333 GN=rnk PE=1 SV=1
Uridylate kinase	pyrH	P0A7E9	1.57758	0.0481088	1.40319	2.71508	26.3921	26.2607	26.6178	26.367	24.2272	24.2836	25.1324	24.991	24.4872	26.9157	6	6	6	22.8	22.8	22.8	25.97	0	133.64	5742500000	10	43	sp|P0A7E9|PYRH_ECOLI Uridylate kinase OS=Escherichia coli (strain K12) OX=83333 GN=pyrH PE=1 SV=2
Acidic protein MsyB	msyB	P25738	1.14339	0.115368	1.38503	2.07312	26.9343	23.716	26.8191	26.7397	24.5963	24.0317	25.1321	24.191	24.7401	25.3122	1	1	1	30.6	30.6	30.6	14.259	0	262.71	2612700000	4	30	sp|P25738|MSYB_ECOLI Acidic protein MsyB OS=Escherichia coli (strain K12) OX=83333 GN=msyB PE=4 SV=1
N-succinylglutamate 5-semialdehyde dehydrogenase	astD	P76217	2.49223	0.0117746	1.38007	4.14764	25.6724	25.0399	25.6859	24.8731	24.2284	24.0069	23.4267	24.0299	23.1836	24.7512	7	7	7	19.5	19.5	19.5	53.026	0	44.511	1513500000	17	23	sp|P76217|ASTD_ECOLI N-succinylglutamate 5-semialdehyde dehydrogenase OS=Escherichia coli (strain K12) OX=83333 GN=astD PE=1 SV=1
Probable transcriptional regulatory protein YeeN	yeeN	P0A8A2	1.68685	0.0405018	1.37955	2.87827	24.5732	26.4265	24.6988	26.5299	24.6477	24.3555	23.7881	23.885	24.701	23.6879	4	4	4	13.9	13.9	13.9	25.867	0	16.016	3714500000	9	32	sp|P0A8A2|YEEN_ECOLI Probable transcriptional regulatory protein YeeN OS=Escherichia coli (strain K12) OX=83333 GN=yeeN PE=1 SV=1
Spermidine/putrescine-binding periplasmic protein	potD	P0AFK9	1.53543	0.0519073	1.37819	2.65243	27.7904	25.3864	25.9402	25.1748	23.9978	25.0268	24.7337	24.9825	24.3554	25.0725	8	8	8	37.6	37.6	37.6	38.867	0	86.673	1066100000	16	18	sp|P0AFK9|POTD_ECOLI Spermidine/putrescine-binding periplasmic protein OS=Escherichia coli (strain K12) OX=83333 GN=potD PE=1 SV=1
50S ribosomal protein L7/L12	rplL	P0A7K2	2.92741	0.00472727	1.37443	4.90789	30.0735	30.6103	30.3043	30.6037	28.8913	29.2092	28.072	29.4364	29.4375	29.0947	12	12	12	99.2	99.2	99.2	12.295	0	323.31	59440000000	7	190	sp|P0A7K2|RL7_ECOLI 50S ribosomal protein L7/L12 OS=Escherichia coli (strain K12) OX=83333 GN=rplL PE=1 SV=2
DNA-binding protein Fis	fis	P0A6R3	1.53029	0.0521447	1.34407	2.6448	26.5276	26.9583	26.6308	24.2709	24.894	24.7725	24.904	24.9618	24.8001	24.1846	3	3	3	41.8	41.8	41.8	11.24	0	21.253	4241100000	2	14	sp|P0A6R3|FIS_ECOLI DNA-binding protein Fis OS=Escherichia coli (strain K12) OX=83333 GN=fis PE=1 SV=1
UPF0145 protein YbjQ	ybjQ	P0A8C1	3.36731	0.00349206	1.33982	5.74954	25.7481	26.1103	25.2037	25.7723	24.2302	23.9696	24.3668	24.7614	24.0701	24.8146	4	4	4	26.2	26.2	26.2	11.437	0	75.137	2468300000	2	22	sp|P0A8C1|YBJQ_ECOLI UPF0145 protein YbjQ OS=Escherichia coli (strain K12) OX=83333 GN=ybjQ PE=1 SV=1
Protein TolB	tolB	P0A855	3.753	0.00275556	1.33608	6.56007	27.2835	27.2532	27.2014	27.2333	25.5032	25.7069	26.5475	25.8605	25.6136	26.209	17	17	17	57.4	57.4	57.4	45.955	0	323.31	16536000000	19	150	sp|P0A855|TOLB_ECOLI Tol-Pal system protein TolB OS=Escherichia coli (strain K12) OX=83333 GN=tolB PE=1 SV=1
50S ribosomal protein L24	rplX	P60624	2.9655	0.00461538	1.3355	4.97765	31.7369	31.0063	31.3016	31.7346	30.6297	29.6511	29.5665	30.1365	30.0903	30.5821	21	21	21	93.3	93.3	93.3	11.316	0	323.31	183440000000	6	368	sp|P60624|RL24_ECOLI 50S ribosomal protein L24 OS=Escherichia coli (strain K12) OX=83333 GN=rplX PE=1 SV=2
Ethanolamine utilization protein EutL	eutL	P76541	1.70699	0.039366	1.33422	2.90851	25.7663	25.7482	23.6801	26.1369	24.2216	23.6944	24.2477	23.8199	24.1855	23.8229	2	2	2	11.4	11.4	11.4	22.788	0	11.555	1216500000	7	10	sp|P76541|EUTL_ECOLI Bacterial microcompartment shell protein EutL OS=Escherichia coli (strain K12) OX=83333 GN=eutL PE=1 SV=1
Malonyl CoA-acyl carrier protein transacylase	fabD	P0AAI9	0.883398	0.178922	1.33415	1.68338	27.3338	27.4221	27.3394	26.9355	27.347	27.1144	24.247	26.328	26.7688	23.7363	9	9	9	39.5	39.5	39.5	32.417	0	207.46	13718000000	13	75	sp|P0AAI9|FABD_ECOLI Malonyl CoA-acyl carrier protein transacylase OS=Escherichia coli (strain K12) OX=83333 GN=fabD PE=1 SV=2
Phage shock protein A	pspA	P0AFM6	3.15953	0.00356098	1.31719	5.34187	27.817	28.4215	27.8363	27.5864	27.06	26.8459	26.2085	26.3283	26.9514	26.1944	15	15	15	65.3	65.3	65.3	25.493	0	323.31	17814000000	13	131	sp|P0AFM6|PSPA_ECOLI Phage shock protein A OS=Escherichia coli (strain K12) OX=83333 GN=pspA PE=1 SV=2
Probable L,D-transpeptidase YbiS	ybiS	P0AAX8	1.27159	0.0888202	1.31619	2.26258	26.3757	26.0521	25.8246	26.366	25.7647	24.3085	23.5933	26.1968	25.4836	23.6835	11	11	10	58.8	58.8	53.6	33.325	0	323.31	6755900000	12	77	sp|P0AAX8|YBIS_ECOLI Probable L,D-transpeptidase YbiS OS=Escherichia coli (strain K12) OX=83333 GN=ybiS PE=1 SV=1
tRNA modification GTPase MnmE	mnmE	P25522	0.769963	0.225409	1.31073	1.50858	26.6088	23.8484	27.4261	26.6031	24.1342	23.8595	24.6798	24.8686	27.1321	24.1911	9	9	9	22.7	22.7	22.7	49.23	0	48.61	8198300000	25	21	sp|P25522|MNME_ECOLI tRNA modification GTPase MnmE OS=Escherichia coli (strain K12) OX=83333 GN=mnmE PE=1 SV=3
UDP-galactopyranose mutase	glf	P37747	2.19064	0.018324	1.30702	3.65506	25.3416	25.0954	26.0533	25.5518	25.2506	23.7124	24.1457	23.6892	24.6314	23.7918	19	19	19	52.9	52.9	52.9	42.965	0	323.31	11247000000	20	102	sp|P37747|GLF_ECOLI UDP-galactopyranose mutase OS=Escherichia coli (strain K12) OX=83333 GN=glf PE=1 SV=1
Uncharacterized protein YjeI	yjeI	P0AF70	1.66621	0.0416145	1.30431	2.84734	26.1873	25.4645	26.4169	25.6915	23.9869	23.7655	25.4	24.5104	24.2736	25.878	1	1	1	14.5	14.5	14.5	11.958	0	323.31	2179000000	4	22	sp|P0AF70|YJEI_ECOLI Uncharacterized protein YjeI OS=Escherichia coli (strain K12) OX=83333 GN=yjeI PE=3 SV=1
Histidine-binding periplasmic protein	hisJ	P0AEU0	0.936075	0.165462	1.29967	1.76333	26.3611	26.2497	26.2201	23.3231	24.0651	24.5364	22.9295	23.9584	24.3052	25.6385	6	6	6	28.5	28.5	28.5	28.483	0	105.53	1843200000	15	23	sp|P0AEU0|HISJ_ECOLI Histidine-binding periplasmic protein OS=Escherichia coli (strain K12) OX=83333 GN=hisJ PE=1 SV=1
HTH-type transcriptional regulator IscR	iscR	P0AGK8	1.74686	0.0374588	1.29679	2.96851	25.4662	26.8397	24.6941	26.2121	25.03	24.1665	24.9828	24.6924	23.8973	24.2684	3	3	3	29	29	29	17.336	0	39.647	1465600000	10	19	sp|P0AGK8|ISCR_ECOLI HTH-type transcriptional regulator IscR OS=Escherichia coli (strain K12) OX=83333 GN=iscR PE=1 SV=1
Uncharacterized tRNA/rRNA methyltransferase YfiF	yfiF	P0AGJ5	1.58702	0.0471233	1.29232	2.72912	26.4609	26.4911	26.1913	26.5003	26.2906	24.1304	23.9329	25.4255	25.1936	25.7385	11	11	11	36.8	36.8	36.8	37.784	0	216.43	7286700000	15	81	sp|P0AGJ5|YFIF_ECOLI Uncharacterized tRNA/rRNA methyltransferase YfiF OS=Escherichia coli (strain K12) OX=83333 GN=yfiF PE=1 SV=1
30S ribosomal protein S15	rpsO	P0ADZ4	1.31095	0.0814483	1.28797	2.32063	27.439	26.3177	26.4623	26.4948	24.6155	25.5578	23.9845	25.4164	25.8631	26.9056	13	13	13	98.9	98.9	98.9	10.269	0	323.31	92484000000	4	151	sp|P0ADZ4|RS15_ECOLI 30S ribosomal protein S15 OS=Escherichia coli (strain K12) OX=83333 GN=rpsO PE=1 SV=2
DNA topoisomerase 4 subunit A	parC	P0AFI2	0.661513	0.287979	1.28616	1.33692	26.9542	27.5926	26.9451	27.6028	27.6858	24.1435	24.5815	27.5019	24.163	27.8493	12	12	12	19	19	19	83.83	0	67.815	4785500000	35	29	sp|P0AFI2|PARC_ECOLI DNA topoisomerase 4 subunit A OS=Escherichia coli (strain K12) OX=83333 GN=parC PE=1 SV=1
UPF0265 protein YeeX	yeeX	P0A8M6	0.481732	0.417812	1.27904	1.03757	27.2878	26.2833	26.6295	23.5619	23.6043	28.8431	23.8069	24.0544	23.7137	23.9469	5	5	5	62.4	62.4	62.4	12.778	0	279.19	30429000000	5	120	sp|P0A8M6|YEEX_ECOLI UPF0265 protein YeeX OS=Escherichia coli (strain K12) OX=83333 GN=yeeX PE=1 SV=1
Uncharacterized lipoprotein YdcL	ydcL	P64451	1.0844	0.125466	1.27407	1.98556	26.4762	26.9684	26.8452	26.4688	26.8822	26.7322	24.664	24.6293	23.8269	25.7589	10	10	10	71.2	71.2	71.2	24.427	0	96.565	3460900000	13	37	sp|P64451|YDCL_ECOLI Uncharacterized lipoprotein YdcL OS=Escherichia coli (strain K12) OX=83333 GN=ydcL PE=3 SV=1
Protein YihD	yihD	P0ADP9	1.3244	0.0792326	1.2734	2.34048	25.8223	23.899	25.9518	26.2076	24.2142	24.3857	23.7611	23.9656	23.4448	25.4094	4	4	4	76.4	76.4	76.4	10.273	0	129.06	3377300000	5	37	sp|P0ADP9|YIHD_ECOLI Protein YihD OS=Escherichia coli (strain K12) OX=83333 GN=yihD PE=1 SV=1
DNA-binding protein HU-alpha	hupA	P0ACF0	3.65193	0.00291667	1.27219	6.34046	32.4409	31.8389	31.7384	32.2452	30.6319	30.4819	30.9688	30.5381	30.8856	31.2558	12	12	12	86.7	86.7	86.7	9.5349	0	323.31	194720000000	4	357	sp|P0ACF0|DBHA_ECOLI DNA-binding protein HU-alpha OS=Escherichia coli (strain K12) OX=83333 GN=hupA PE=1 SV=1
Uncharacterized N-acetyltransferase YhbS	yhbS	P63417	2.60602	0.0103284	1.26601	4.34033	25.4349	25.6353	25.9173	25.9294	24.5336	25.2283	24.0941	24.8901	24.2952	23.7382	5	5	5	25.1	25.1	25.1	18.534	0	81.092	3139500000	6	31	sp|P63417|YHBS_ECOLI Uncharacterized N-acetyltransferase YhbS OS=Escherichia coli (strain K12) OX=83333 GN=yhbS PE=3 SV=1
Chaperone protein FimC	fimC	P31697	1.84996	0.0317607	1.2641	3.12477	25.7037	24.3572	26.096	25.737	24.2753	24.4311	23.3745	24.9468	24.3063	23.9223	5	5	5	29	29	29	26.689	0	19.806	642540000	14	12	sp|P31697|FIMC_ECOLI Chaperone protein FimC OS=Escherichia coli (strain K12) OX=83333 GN=fimC PE=1 SV=3
Protein translocase subunit SecY	secY	P0AGA2	1.6363	0.0438429	1.25738	2.8026	26.3158	24.9293	26.6782	25.5558	24.1248	24.3423	24.1923	24.7698	25.8285	24.4166	2	2	2	6.3	6.3	6.3	48.511	0	11.158	3089000000	13	9	sp|P0AGA2|SECY_ECOLI Protein translocase subunit SecY OS=Escherichia coli (strain K12) OX=83333 GN=secY PE=1 SV=1
Delta-aminolevulinic acid dehydratase	hemB	P0ACB2	1.51465	0.0533981	1.22713	2.62161	25.2287	25.7826	25.5691	23.9093	23.4805	22.8969	24.6235	24.3561	24.2829	23.7318	9	9	9	35.5	35.5	35.5	35.624	0	183.33	3619000000	18	37	sp|P0ACB2|HEM2_ECOLI Delta-aminolevulinic acid dehydratase OS=Escherichia coli (strain K12) OX=83333 GN=hemB PE=1 SV=2
Metalloprotease PmbA	pmbA	P0AFK0	1.54866	0.0506756	1.2208	2.67208	26.0139	25.8181	25.6291	25.8523	24.7049	23.6395	25.6501	24.5872	23.5604	25.5033	12	12	12	30.4	30.4	30.4	48.369	0	226.54	7560000000	26	46	sp|P0AFK0|PMBA_ECOLI Metalloprotease PmbA OS=Escherichia coli (strain K12) OX=83333 GN=pmbA PE=1 SV=1
Alcohol dehydrogenase, propanol-preferring	adhP	P39451	1.01811	0.141798	1.22068	1.88667	27.1164	27.3626	27.7539	27.5686	26.1828	26.3763	26.7294	27.2152	23.8076	27.0669	12	12	12	48.8	48.8	48.8	35.379	0	278.79	12530000000	17	87	sp|P39451|ADHP_ECOLI Alcohol dehydrogenase, propanol-preferring OS=Escherichia coli (strain K12) OX=83333 GN=adhP PE=1 SV=1
N utilization substance protein B	nusB	P0A780	2.26087	0.0162791	1.21717	3.7676	25.7688	25.6417	25.9641	25.795	24.3737	24.9261	23.568	25.2894	24.2919	25.0024	10	10	10	63.3	63.3	63.3	15.689	0	227.54	7726200000	7	73	sp|P0A780|NUSB_ECOLI Transcription antitermination protein NusB OS=Escherichia coli (strain K12) OX=83333 GN=nusB PE=1 SV=1
Xaa-Pro aminopeptidase	pepP	P15034	1.51547	0.0535455	1.21348	2.62283	26.2067	26.5281	26.5324	25.5762	24.973	25.0003	25.6811	23.4056	25.2763	25.648	14	14	14	31.7	31.7	31.7	49.815	0	280.71	11930000000	23	104	sp|P15034|AMPP_ECOLI Xaa-Pro aminopeptidase OS=Escherichia coli (strain K12) OX=83333 GN=pepP PE=1 SV=2
Adenosine deaminase	add	P22333	3.796	0.00297436	1.21095	6.65512	25.5407	25.9875	26.0153	26.0545	24.2215	24.9333	24.5571	24.7155	24.6151	25.0889	11	11	11	58	58	58	36.397	0	323.31	12318000000	15	89	sp|P22333|ADD_ECOLI Adenosine deaminase OS=Escherichia coli (strain K12) OX=83333 GN=add PE=3 SV=2
D-cysteine desulfhydrase	dcyD	P76316	2.9412	0.00455556	1.20459	4.93309	25.0931	25.3524	25.3064	24.9951	23.7761	23.314	23.9962	24.7241	24.1155	23.9671	9	9	9	29.6	29.6	29.6	35.153	0	40.67	2427300000	15	23	sp|P76316|DCYD_ECOLI D-cysteine desulfhydrase OS=Escherichia coli (strain K12) OX=83333 GN=dcyD PE=1 SV=4
UPF0250 protein YbeD	ybeD	P0A8J4	1.0348	0.138473	1.20393	1.91162	26.4773	26.5689	27.1437	26.672	24.3466	26.4387	26.3675	23.6187	26.2093	26.0884	4	4	4	42.5	42.5	42.5	9.8272	0	125.75	5478700000	4	26	sp|P0A8J4|YBED_ECOLI UPF0250 protein YbeD OS=Escherichia coli (strain K12) OX=83333 GN=ybeD PE=1 SV=1
30S ribosomal protein S12	rpsL	P0A7S3	1.25299	0.0925873	1.20283	2.23513	26.5174	24.5909	26.7871	24.4842	24.8784	24.065	24.9763	24.4266	23.8334	24.1727	5	5	5	52.4	52.4	52.4	13.737	0	97.46	84749000000	5	83	sp|P0A7S3|RS12_ECOLI 30S ribosomal protein S12 OS=Escherichia coli (strain K12) OX=83333 GN=rpsL PE=1 SV=2
Agmatinase	speB	P60651	2.34756	0.014025	1.19435	3.90827	26.9371	26.9713	26.8548	26.9069	25.7658	25.9958	24.5394	25.909	25.922	26.2071	9	9	9	38.9	38.9	38.9	33.557	0	323.31	14100000000	12	92	sp|P60651|SPEB_ECOLI Agmatinase OS=Escherichia coli (strain K12) OX=83333 GN=speB PE=1 SV=1
FKBP-type peptidyl-prolyl cis-trans isomerase FkpA	fkpA	P45523	1.59541	0.0466069	1.18897	2.74161	27.3901	27.9321	27.2956	27.1691	26.6388	26.3716	26.3085	24.8142	26.1478	27.2656	11	11	11	43.7	43.7	43.7	28.882	0	323.31	9239600000	15	104	sp|P45523|FKBA_ECOLI FKBP-type peptidyl-prolyl cis-trans isomerase FkpA OS=Escherichia coli (strain K12) OX=83333 GN=fkpA PE=1 SV=1
Formyltetrahydrofolate deformylase	purU	P37051	1.34805	0.0763323	1.18649	2.37536	25.3944	25.4332	25.6115	25.6377	24.6554	24.8063	24.5841	23.9538	22.5866	25.4102	7	7	7	35.7	35.7	35.7	31.934	0	79.353	4189000000	14	35	sp|P37051|PURU_ECOLI Formyltetrahydrofolate deformylase OS=Escherichia coli (strain K12) OX=83333 GN=purU PE=1 SV=1
Der GTPase-activating protein YihI	yihI	P0A8H6	3.79504	0.0029	1.18215	6.653	25.5915	25.7641	25.5904	25.7334	24.6276	24.0925	24.8403	24.2395	24.2408	24.8854	6	6	6	45	45	45	19.059	0	140.58	3086100000	10	29	sp|P0A8H6|YIHI_ECOLI Der GTPase-activating protein YihI OS=Escherichia coli (strain K12) OX=83333 GN=yihI PE=1 SV=1
Protein-export membrane protein SecG	secG	P0AG99	1.73799	0.0377209	1.18091	2.95514	25.5961	24.4582	25.9736	25.2973	23.6228	25.2094	23.9136	24.5147	23.9052	23.7365	2	2	2	27.3	27.3	27.3	11.365	0	44.932	2289500000	6	18	sp|P0AG99|SECG_ECOLI Protein-export membrane protein SecG OS=Escherichia coli (strain K12) OX=83333 GN=secG PE=1 SV=1
Enhancing lycopene biosynthesis protein 2	elbB	P0ABU5	0.862852	0.186578	1.17842	1.65201	26.8535	26.8261	26.6615	26.7196	23.8169	26.6684	25.5362	23.9609	26.7883	26.75	4	4	4	20.7	20.7	20.7	22.981	0	103.47	6525500000	10	26	sp|P0ABU5|ELBB_ECOLI Glyoxalase ElbB OS=Escherichia coli (strain K12) OX=83333 GN=elbB PE=1 SV=1
Flagellin	fliC	P04949	1.54269	0.05128	1.17757	2.66321	25.9857	23.9689	25.9926	24.5758	23.5072	23.7327	23.8872	24.5233	24.1614	23.9074	4	4	4	17.5	17.5	17.5	51.294	0	85.271	2102900000	23	12	sp|P04949|FLIC_ECOLI Flagellin OS=Escherichia coli (strain K12) OX=83333 GN=fliC PE=1 SV=2
Universal stress protein F	uspF	P37903	2.03647	0.0240804	1.17654	3.4121	29.0362	28.1552	28.3311	28.4107	27.6863	27.6415	26.605	27.2961	28.0448	26.5668	8	8	8	58.3	58.3	58.3	16.016	0	274.24	26363000000	7	101	sp|P37903|USPF_ECOLI Universal stress protein F OS=Escherichia coli (strain K12) OX=83333 GN=uspF PE=1 SV=2
Histidine--tRNA ligase	hisS	P60906	0.63992	0.30061	1.16894	1.30207	27.205	27.4749	27.6923	27.2487	27.9107	27.5017	24.0698	25.8591	24.3057	27.7708	11	11	11	38.9	38.9	38.9	47.029	0	275.53	10316000000	26	89	sp|P60906|SYH_ECOLI Histidine--tRNA ligase OS=Escherichia coli (strain K12) OX=83333 GN=hisS PE=1 SV=2
50S ribosomal protein L10	rplJ	P0A7J3	3.36394	0.00338462	1.16724	5.74276	31.3372	31.6329	30.7289	31.1987	29.8445	29.6717	30.1617	30.0388	30.438	30.1886	15	15	15	78.8	78.8	78.8	17.711	0	323.31	230610000000	8	397	sp|P0A7J3|RL10_ECOLI 50S ribosomal protein L10 OS=Escherichia coli (strain K12) OX=83333 GN=rplJ PE=1 SV=2
30S ribosomal protein S11	rpsK	P0A7R9	3.4659	0.00336842	1.1645	5.94979	29.3364	29.42	29.0564	29.3841	27.9538	28.0581	27.9211	27.7467	28.4069	28.7216	13	13	13	63.6	63.6	63.6	13.845	0	252.56	68437000000	6	181	sp|P0A7R9|RS11_ECOLI 30S ribosomal protein S11 OS=Escherichia coli (strain K12) OX=83333 GN=rpsK PE=1 SV=2
Elongation factor 4	lepA	P60785	3.14237	0.00362353	1.15886	5.30904	27.0567	27.2526	26.4972	27.0384	25.9865	26.0795	26.0344	25.6927	25.1552	25.8659	17	17	17	38.9	38.9	38.9	66.57	0	323.31	12894000000	26	91	sp|P60785|LEPA_ECOLI Elongation factor 4 OS=Escherichia coli (strain K12) OX=83333 GN=lepA PE=1 SV=1
Inositol-1-monophosphatase	suhB	P0ADG4	2.14766	0.0202609	1.15833	3.58679	26.6357	26.5983	26.437	26.5379	25.6558	25.6178	25.317	24.4674	24.9959	26.3095	13	13	13	62.9	62.9	62.9	29.172	0	307.99	22287000000	18	126	sp|P0ADG4|SUHB_ECOLI Nus factor SuhB OS=Escherichia coli (strain K12) OX=83333 GN=suhB PE=1 SV=1
Stringent starvation protein A	sspA	P0ACA3	0.933417	0.165991	1.13994	1.75931	27.7688	28.1983	27.4862	27.6556	27.2799	26.8902	24.2978	26.2539	27.6435	27.4584	16	16	16	57.1	57.1	57.1	24.305	0	323.31	22604000000	12	139	sp|P0ACA3|SSPA_ECOLI Stringent starvation protein A OS=Escherichia coli (strain K12) OX=83333 GN=sspA PE=1 SV=2
D-erythro-7,8-dihydroneopterin triphosphate epimerase	folX	P0AC19	0.963325	0.157325	1.11872	1.80444	26.2738	25.2368	25.6119	26.8116	23.6489	26.0833	24.9217	23.8625	26.2019	24.4705	8	8	8	65	65	65	14.082	0	205.68	7579900000	8	52	sp|P0AC19|FOLX_ECOLI Dihydroneopterin triphosphate 2-epimerase OS=Escherichia coli (strain K12) OX=83333 GN=folX PE=1 SV=2
Outer membrane protein assembly factor BamB	bamB	P77774	1.34642	0.0764615	1.11794	2.37296	25.58	24.2673	26.177	25.9396	24.4898	25.4726	24.1931	24.1586	23.4901	24.4339	6	6	6	22.4	22.4	22.4	41.887	0	299.32	2742400000	19	25	sp|P77774|BAMB_ECOLI Outer membrane protein assembly factor BamB OS=Escherichia coli (strain K12) OX=83333 GN=bamB PE=1 SV=1
Probable glutamate/gamma-aminobutyrate antiporter	gadC	P63235	0.398335	0.490391	1.11267	0.889609	28.7864	28.3255	29.1983	28.6162	29.3844	24.2786	24.7202	29.282	29.3739	28.6744	9	9	9	16.6	16.6	16.6	55.076	0	203.14	21678000000	11	38	sp|P63235|GADC_ECOLI Glutamate/gamma-aminobutyrate antiporter OS=Escherichia coli (strain K12) OX=83333 GN=gadC PE=1 SV=1
Tellurite methyltransferase	tehB	P25397	2.50263	0.0116	1.1037	4.16509	25.4243	25.471	24.8106	24.9887	24.383	24.518	23.2333	24.1841	24.1468	23.9544	9	9	9	45.7	45.7	45.7	22.53	0	65.669	4129900000	14	50	sp|P25397|TEHB_ECOLI Tellurite methyltransferase OS=Escherichia coli (strain K12) OX=83333 GN=tehB PE=1 SV=1
Glyoxylate/hydroxypyruvate reductase B	ghrB	P37666	1.44358	0.0627925	1.09303	2.5164	25.9179	25.9476	25.8288	25.616	24.691	23.6125	23.9858	24.9774	25.1973	25.9431	10	10	10	35.5	35.5	35.5	35.395	0	176.21	5806200000	13	28	sp|P37666|GHRB_ECOLI Glyoxylate/hydroxypyruvate reductase B OS=Escherichia coli (strain K12) OX=83333 GN=ghrB PE=1 SV=3
3-hydroxydecanoyl-[acyl-carrier-protein] dehydratase	fabA	P0A6Q3	1.30823	0.0816457	1.08978	2.31662	28.3932	27.2308	28.2355	28.4216	28.0193	26.1539	26.3156	26.9798	26.5066	27.9078	14	14	14	57.6	57.6	57.6	18.969	0	323.31	46398000000	9	135	sp|P0A6Q3|FABA_ECOLI 3-hydroxydecanoyl-[acyl-carrier-protein] dehydratase OS=Escherichia coli (strain K12) OX=83333 GN=fabA PE=1 SV=2
30S ribosomal protein S6;30S ribosomal protein S6, fully modified isoform;30S ribosomal protein S6, non-modified isoform	rpsF	P02358	2.35187	0.014293	1.08785	3.91532	29.8733	30.593	29.8248	29.7954	29.0019	28.8817	29.2348	28.0509	29.161	29.2725	17	17	17	95.6	95.6	95.6	15.703	0	323.31	139220000000	7	383	sp|P02358|RS6_ECOLI 30S ribosomal protein S6 OS=Escherichia coli (strain K12) OX=83333 GN=rpsF PE=1 SV=1
Uncharacterized protein YiaF	yiaF	P0ADK0	1.3092	0.0815931	1.08726	2.31805	25.531	24.5068	25.4027	25.8143	23.1732	23.6408	24.1222	25.4224	24.8348	24.1654	4	4	4	22	22	22	25.663	0	177.61	2170800000	10	19	sp|P0ADK0|YIAF_ECOLI Uncharacterized protein YiaF OS=Escherichia coli (strain K12) OX=83333 GN=yiaF PE=4 SV=2
Lipoyl synthase	lipA	P60716	1.94401	0.0270926	1.08413	3.26884	26.0351	26.2874	25.316	25.7593	24.889	25.4042	23.8654	25.1314	24.3351	24.9667	18	18	18	52.6	52.6	52.6	36.071	0	323.31	11581000000	17	106	sp|P60716|LIPA_ECOLI Lipoyl synthase OS=Escherichia coli (strain K12) OX=83333 GN=lipA PE=1 SV=1
L-serine dehydratase 1	sdaA	P16095	0.780052	0.22059	1.08175	1.52431	27.0628	26.6414	27.3965	26.4644	26.2742	26.5972	27.307	24.118	24.1314	26.4294	16	16	15	32.4	32.4	32.4	48.906	0	293.01	12262000000	17	82	sp|P16095|SDHL_ECOLI L-serine dehydratase 1 OS=Escherichia coli (strain K12) OX=83333 GN=sdaA PE=1 SV=3
Protein tas	tas	P0A9T4	0.918218	0.169125	1.08113	1.7363	25.7848	26.0207	26.2637	25.8657	24.9898	24.2409	24.323	23.662	27.1303	25.0696	10	10	10	35	35	35	38.499	0	256.56	7542600000	14	46	sp|P0A9T4|TAS_ECOLI Protein tas OS=Escherichia coli (strain K12) OX=83333 GN=tas PE=1 SV=1
4-hydroxy-3-methylbut-2-en-1-yl diphosphate synthase (flavodoxin)	ispG	P62620	1.0849	0.125557	1.07528	1.9863	25.8457	25.0306	25.6346	25.9527	25.5838	23.514	24.1547	24.7004	25.8242	23.4667	13	13	13	49.5	49.5	49.5	40.683	0	323.31	6624200000	24	60	sp|P62620|ISPG_ECOLI 4-hydroxy-3-methylbut-2-en-1-yl diphosphate synthase (flavodoxin) OS=Escherichia coli (strain K12) OX=83333 GN=ispG PE=1 SV=1
Transcriptional regulatory protein CpxR	cpxR	P0AE88	1.70531	0.0393534	1.07412	2.90598	26.5888	26.5928	25.9361	26.373	25.4925	24.4881	24.4513	25.5421	25.6626	26.1548	10	10	10	41.4	41.4	41.4	26.312	0	120.28	5943900000	10	51	sp|P0AE88|CPXR_ECOLI Transcriptional regulatory protein CpxR OS=Escherichia coli (strain K12) OX=83333 GN=cpxR PE=1 SV=1
D-alanine--D-alanine ligase A	ddlA	P0A6J8	2.50754	0.0115362	1.07045	4.17333	25.465	25.233	25.4864	24.8799	24.3159	23.7302	24.5907	24.8169	23.9752	23.745	12	12	12	39.3	39.3	39.3	39.315	0	197.06	6524200000	20	51	sp|P0A6J8|DDLA_ECOLI D-alanine--D-alanine ligase A OS=Escherichia coli (strain K12) OX=83333 GN=ddlA PE=3 SV=1
Carbamoyl-phosphate synthase large chain	carB	P00968	1.71214	0.0389848	1.06997	2.91625	25.945	26.366	26.0097	25.9496	26.1395	24.7609	25.2999	24.998	24.0178	24.7694	31	31	31	34.1	34.1	34.1	117.84	0	323.31	12140000000	55	142	sp|P00968|CARB_ECOLI Carbamoyl-phosphate synthase large chain OS=Escherichia coli (strain K12) OX=83333 GN=carB PE=1 SV=2
Ribosomal large subunit pseudouridine synthase D	rluD	P33643	1.01539	0.141777	1.06924	1.88261	26.6998	26.4852	26.5865	26.1994	26.3121	25.1542	24.149	25.9094	24.22	26.7962	9	9	9	42	42	42	37.121	0	117.64	11913000000	16	80	sp|P33643|RLUD_ECOLI Ribosomal large subunit pseudouridine synthase D OS=Escherichia coli (strain K12) OX=83333 GN=rluD PE=1 SV=4
Glycine betaine-binding periplasmic protein	proX	P0AFM2	1.90344	0.0294	1.06467	3.20649	25.4068	24.4284	25.6308	25.3062	24.489	23.3854	23.7599	24.641	23.9533	24.5414	5	5	5	16.7	16.7	16.7	36.022	0	22.307	1029700000	12	16	sp|P0AFM2|PROX_ECOLI Glycine betaine/proline betaine-binding periplasmic protein OS=Escherichia coli (strain K12) OX=83333 GN=proX PE=1 SV=1
Uncharacterized lipoprotein YedD	yedD	P31063	1.43835	0.06325	1.06244	2.50868	25.6367	23.6868	25.5413	25.8132	24.4386	23.8297	24.2364	24.4615	23.8569	23.8193	4	4	4	37.2	37.2	37.2	14.983	0	86.955	2374600000	10	33	sp|P31063|YEDD_ECOLI Uncharacterized lipoprotein YedD OS=Escherichia coli (strain K12) OX=83333 GN=yedD PE=3 SV=1
D-alanyl-D-alanine carboxypeptidase DacA	dacA	P0AEB2	1.73675	0.0376525	1.06157	2.95328	25.8849	25.9963	25.9333	26.0277	24.2059	25.1162	24.1764	24.5779	25.3748	25.9427	21	20	20	56.8	55.1	55.1	44.443	0	323.31	14850000000	25	117	sp|P0AEB2|DACA_ECOLI D-alanyl-D-alanine carboxypeptidase DacA OS=Escherichia coli (strain K12) OX=83333 GN=dacA PE=1 SV=1
Peptidyl-dipeptidase dcp	dcp	P24171	1.81583	0.0332116	1.05464	3.07286	25.3446	25.1472	25.3653	25.4535	23.0771	24.52	24.0538	24.5166	24.4309	25.0398	20	20	20	34.2	34.2	34.2	77.515	0	321.62	4979900000	34	51	sp|P24171|DCP_ECOLI Dipeptidyl carboxypeptidase OS=Escherichia coli (strain K12) OX=83333 GN=dcp PE=1 SV=4
Right origin-binding protein	rob	P0ACI0	2.04559	0.023797	1.05268	3.42633	25.6598	25.7411	25.9835	25.7357	24.4645	24.3646	24.0708	24.5763	25.2548	25.6331	11	11	11	38.1	38.1	38.1	33.144	0	213.35	6377700000	12	60	sp|P0ACI0|ROB_ECOLI Right origin-binding protein OS=Escherichia coli (strain K12) OX=83333 GN=rob PE=1 SV=1
Acetyl-coenzyme A carboxylase carboxyl transferase subunit alpha	accA	P0ABD5	1.00237	0.144926	1.05216	1.86309	28.0465	27.8805	28.1618	27.8504	28.2731	25.6502	26.0506	27.5667	26.185	27.8701	24	24	24	64.6	64.6	64.6	35.241	0	323.31	45819000000	19	247	sp|P0ABD5|ACCA_ECOLI Acetyl-coenzyme A carboxylase carboxyl transferase subunit alpha OS=Escherichia coli (strain K12) OX=83333 GN=accA PE=1 SV=2
Glutathione synthetase	gshB	P04425	1.46338	0.0596456	1.03931	2.54569	25.4904	23.7515	25.9498	25.5153	24.4662	24.0569	24.3781	23.7143	24.1529	24.0563	9	9	9	32	32	32	35.56	0	73.642	4438500000	19	40	sp|P04425|GSHB_ECOLI Glutathione synthetase OS=Escherichia coli (strain K12) OX=83333 GN=gshB PE=1 SV=1
5-methyltetrahydropteroyltriglutamate--homocysteine methyltransferase	metE	P25665	1.87363	0.0307074	1.03565	3.16088	26.0227	25.6075	26.3629	26.4587	24.6714	25.9503	24.7444	24.6813	25.648	24.7686	14	14	14	26.3	26.3	26.3	84.672	0	323.31	10737000000	36	97	sp|P25665|METE_ECOLI 5-methyltetrahydropteroyltriglutamate--homocysteine methyltransferase OS=Escherichia coli (strain K12) OX=83333 GN=metE PE=1 SV=6
50S ribosomal protein L20	rplT	P0A7L3	1.61837	0.0448873	1.0258	2.77584	29.5155	28.9978	28.6275	29.3931	28.7966	27.4104	28.1991	27.7959	27.5004	28.9438	19	19	19	81.4	81.4	81.4	13.497	0	323.31	73664000000	6	146	sp|P0A7L3|RL20_ECOLI 50S ribosomal protein L20 OS=Escherichia coli (strain K12) OX=83333 GN=rplT PE=1 SV=2
Protein YrdA	yrdA	P0A9W9	0.844476	0.193112	1.01517	1.62386	25.625	26.2462	25.9154	25.8641	24.4503	23.3609	26.2398	24.1029	24.815	26.4162	10	10	10	72.3	72.3	72.3	20.245	0	152.92	5387300000	11	63	sp|P0A9W9|YRDA_ECOLI Protein YrdA OS=Escherichia coli (strain K12) OX=83333 GN=yrdA PE=1 SV=1
Oxidoreductase UcpA	ucpA	P37440	0.927891	0.167114	1.01234	1.75095	26.361	26.0914	26.1631	26.1918	25.802	26.3301	23.4257	24.1633	25.6874	25.7286	6	6	6	30.8	30.8	30.8	27.85	0	227.21	8094300000	16	42	sp|P37440|UCPA_ECOLI Oxidoreductase UcpA OS=Escherichia coli (strain K12) OX=83333 GN=ucpA PE=1 SV=3
ATP-dependent 6-phosphofructokinase isozyme 2	pfkB	P06999	0.740593	0.238364	0.996915	1.4626	26.9264	25.9639	24.2124	26.4987	24.8047	24.3746	24.713	24.0677	24.6662	26.7944	9	9	9	43.7	43.7	43.7	32.456	0	111.14	5092400000	16	40	sp|P06999|PFKB_ECOLI ATP-dependent 6-phosphofructokinase isozyme 2 OS=Escherichia coli (strain K12) OX=83333 GN=pfkB PE=1 SV=2
HTH-type transcriptional repressor PurR	purR	P0ACP7	2.11412	0.0210526	0.996123	3.53379	26.5344	26.5451	26.5462	26.5176	25.8144	25.1283	24.9599	26.4954	25.387	25.4532	17	17	17	49.6	49.6	49.6	38.174	0	220.85	10618000000	20	105	sp|P0ACP7|PURR_ECOLI HTH-type transcriptional repressor PurR OS=Escherichia coli (strain K12) OX=83333 GN=purR PE=1 SV=2
Bifunctional aspartokinase/homoserine dehydrogenase 1;Aspartokinase;Homoserine dehydrogenase	thrA	P00561	1.84241	0.0321872	0.988937	3.11327	25.3594	25.0335	25.7003	25.2238	23.6261	24.1351	24.7168	23.9245	24.3875	25.2519	13	13	13	23.5	23.5	23.5	89.119	0	211.85	4890200000	44	50	sp|P00561|AK1H_ECOLI Bifunctional aspartokinase/homoserine dehydrogenase 1 OS=Escherichia coli (strain K12) OX=83333 GN=thrA PE=1 SV=2
Protein PhnB	phnB	P16681	1.3172	0.0802421	0.988367	2.32986	24.6654	25.9118	25.6646	25.8854	24.1	24.888	25.1165	23.4728	25.3159	24.3675	4	4	4	21.8	21.8	21.8	16.171	0	13.155	3808700000	9	34	sp|P16681|YJDN_ECOLI Protein YjdN OS=Escherichia coli (strain K12) OX=83333 GN=yjdN PE=4 SV=1
Galactitol permease IIC component	gatC	P69831	0.790804	0.216447	0.9821	1.54102	26.5472	25.6654	27.2196	25.7915	26.177	24.475	25.1453	25.8334	23.6671	26.6451	8	8	8	17.1	17.1	17.1	48.364	0	256.69	14216000000	9	68	sp|P69831|PTKC_ECOLI PTS system galactitol-specific EIIC component OS=Escherichia coli (strain K12) OX=83333 GN=gatC PE=1 SV=1
S-(hydroxymethyl)glutathione dehydrogenase	frmA	P25437	1.73799	0.0378677	0.978161	2.95515	25.8841	25.8376	25.4364	25.5496	23.9879	24.5039	25.129	24.3456	25.7313	24.495	7	7	7	31.2	31.2	31.2	39.359	0	62.375	3497100000	18	27	sp|P25437|FRMA_ECOLI S-(hydroxymethyl)glutathione dehydrogenase OS=Escherichia coli (strain K12) OX=83333 GN=frmA PE=1 SV=3
Outer membrane protein assembly factor BamA	bamA	P0A940	1.48152	0.0573077	0.975893	2.57253	26.6027	26.3805	26.6966	26.4313	25.9933	25.7712	24.0802	26.025	25.6562	25.7852	31	31	31	46.5	46.5	46.5	90.552	0	323.31	13393000000	41	119	sp|P0A940|BAMA_ECOLI Outer membrane protein assembly factor BamA OS=Escherichia coli (strain K12) OX=83333 GN=bamA PE=1 SV=1
1,4-alpha-glucan branching enzyme GlgB	glgB	P07762	2.61934	0.0100606	0.970421	4.36314	25.1943	25.3171	25.3451	25.2309	24.0049	24.221	24.7788	23.8403	24.0727	24.8909	14	14	14	29.4	29.4	29.4	84.336	0	123.98	3214300000	38	41	sp|P07762|GLGB_ECOLI 1,4-alpha-glucan branching enzyme GlgB OS=Escherichia coli (strain K12) OX=83333 GN=glgB PE=1 SV=1
tRNA-2-methylthio-N(6)-dimethylallyladenosine synthase	miaB	P0AEI1	0.927988	0.167416	0.968554	1.7511	24.911	26.1851	25.1154	25.5849	25.618	23.9051	23.5156	23.7296	25.8082	24.3069	13	13	13	40.3	40.3	40.3	53.662	0	180.21	6431300000	29	49	sp|P0AEI1|MIAB_ECOLI tRNA-2-methylthio-N(6)-dimethylallyladenosine synthase OS=Escherichia coli (strain K12) OX=83333 GN=miaB PE=1 SV=1
Bacterioferritin	bfr	P0ABD3	1.32014	0.0800347	0.966217	2.33419	24.8979	25.6049	26.0517	25.9802	25.4369	24.1573	23.9978	24.8043	24.064	25.5445	8	8	8	63.9	63.9	63.9	18.495	0	225.96	2286700000	10	28	sp|P0ABD3|BFR_ECOLI Bacterioferritin OS=Escherichia coli (strain K12) OX=83333 GN=bfr PE=1 SV=1
UDP-glucose 4-epimerase	galE	P09147	1.5342	0.051868	0.964025	2.65062	25.7456	25.6543	25.4502	25.4725	24.1746	25.5185	23.8719	25.4411	24.135	24.5587	13	13	13	73.1	73.1	73.1	37.265	0	304.13	4702100000	16	46	sp|P09147|GALE_ECOLI UDP-glucose 4-epimerase OS=Escherichia coli (strain K12) OX=83333 GN=galE PE=1 SV=1
23S rRNA (guanosine-2-O-)-methyltransferase RlmB	rlmB	P63177	1.01584	0.141881	0.964023	1.88327	25.2664	25.4451	25.1841	25.0385	24.3144	25.3854	24.8041	24.1675	22.4404	24.5052	5	5	5	28	28	28	26.556	0	83.875	1561500000	9	17	sp|P63177|RLMB_ECOLI 23S rRNA (guanosine-2-O-)-methyltransferase RlmB OS=Escherichia coli (strain K12) OX=83333 GN=rlmB PE=1 SV=1
1-(5-phosphoribosyl)-5-[(5-phosphoribosylamino)methylideneamino] imidazole-4-carboxamide isomerase	hisA	P10371	1.82163	0.0329038	0.962186	3.08167	24.7736	24.5455	25.0419	25.0901	23.2092	23.9709	23.9009	24.31	23.2969	24.7156	1	1	1	6.1	6.1	6.1	26.032	0	7.5335	742200000	14	8	sp|P10371|HIS4_ECOLI 1-(5-phosphoribosyl)-5-[(5-phosphoribosylamino)methylideneamino] imidazole-4-carboxamide isomerase OS=Escherichia coli (strain K12) OX=83333 GN=hisA PE=3 SV=2
Chaperone protein Skp	skp	P0AEU7	3.1975	0.0035443	0.959715	5.41496	30.6202	30.6502	29.9604	30.4329	29.3847	29.5369	29.722	29.0186	29.4607	29.6143	16	16	16	75.2	75.2	75.2	17.688	0	323.31	49445000000	7	215	sp|P0AEU7|SKP_ECOLI Chaperone protein Skp OS=Escherichia coli (strain K12) OX=83333 GN=skp PE=1 SV=1
Protein ElaA	elaA	P0AEH3	1.57694	0.0480949	0.95277	2.71412	25.0627	25.1189	25.2488	24.929	22.799	24.328	24.1066	24.4898	24.6512	24.4479	3	3	3	22.2	22.2	22.2	17.419	0	6.2405	1049500000	7	4	sp|P0AEH3|ELAA_ECOLI Protein ElaA OS=Escherichia coli (strain K12) OX=83333 GN=elaA PE=1 SV=1
DNA topoisomerase 1	topA	P06612	2.76047	0.00734959	0.948036	4.60857	26.6531	27.0342	26.1985	26.6338	25.8978	25.6007	25.4717	25.2163	25.9209	25.9837	29	29	29	32.7	32.7	32.7	97.349	0	323.31	18678000000	51	170	sp|P06612|TOP1_ECOLI DNA topoisomerase 1 OS=Escherichia coli (strain K12) OX=83333 GN=topA PE=1 SV=2
Uncharacterized GST-like protein YibF	yibF	P0ACA1	1.212	0.101787	0.946164	2.17461	26.0513	26.1815	26.5189	26.1733	24.3764	24.2974	26.2171	25.8696	25.9388	25.0113	6	6	6	23.8	23.8	23.8	22.545	0	39.169	4480200000	10	50	sp|P0ACA1|YIBF_ECOLI Uncharacterized GST-like protein YibF OS=Escherichia coli (strain K12) OX=83333 GN=yibF PE=1 SV=1
Threonine--tRNA ligase	thrS	P0A8M3	1.72227	0.0386054	0.933357	2.93147	28.0012	27.8595	27.4416	27.3673	26.5889	27.3829	26.3506	25.8588	27.2035	27.0196	29	29	29	44.2	44.2	44.2	74.013	0	323.31	30403000000	38	210	sp|P0A8M3|SYT_ECOLI Threonine--tRNA ligase OS=Escherichia coli (strain K12) OX=83333 GN=thrS PE=1 SV=1
Disulfide-bond oxidoreductase YghU	yghU	Q46845	0.753331	0.231957	0.931396	1.48259	26.6682	26.2196	26.6982	26.7423	26.4705	23.8512	24.5044	26.4466	25.7422	26.889	5	5	5	26.7	26.7	26.7	32.391	0	323.31	6136800000	13	66	sp|Q46845|YGHU_ECOLI Disulfide-bond oxidoreductase YghU OS=Escherichia coli (strain K12) OX=83333 GN=yghU PE=1 SV=2
Probable phospholipid ABC transporter-binding protein MlaD	mlaD	P64604	0.834203	0.196782	0.930588	1.60807	26.1453	24.393	25.7632	23.0379	23.7696	23.7678	24.2012	23.9884	23.4695	24.2291	5	5	5	25.7	25.7	25.7	19.576	0	24.635	2114100000	11	19	sp|P64604|MLAD_ECOLI Intermembrane phospholipid transport system binding protein MlaD OS=Escherichia coli (strain K12) OX=83333 GN=mlaD PE=1 SV=1
Negative modulator of initiation of replication	seqA	P0AFY8	1.10471	0.121781	0.925901	2.01573	26.2277	25.4693	25.7533	25.6026	24.7969	26.3178	25.0535	24.8659	24.1724	23.8176	10	10	10	62.4	62.4	62.4	20.315	0	186.73	4850400000	9	48	sp|P0AFY8|SEQA_ECOLI Negative modulator of initiation of replication OS=Escherichia coli (strain K12) OX=83333 GN=seqA PE=1 SV=1
3-ketoacyl-CoA thiolase	fadA	P21151	1.22192	0.100593	0.924043	2.18926	26.4113	26.3744	26.5819	26.3361	26.2026	25.8658	25.9144	26.1004	24.2651	24.663	7	7	7	14.2	14.2	14.2	40.876	0	83.911	4938300000	18	40	sp|P21151|FADA_ECOLI 3-ketoacyl-CoA thiolase FadA OS=Escherichia coli (strain K12) OX=83333 GN=fadA PE=1 SV=3
Protein GrpE	grpE	P09372	0.687421	0.270052	0.921358	1.37842	27.0946	26.442	27.434	27.1984	24.5032	25.1334	27.2415	27.4342	25.355	27.0581	8	8	8	61.4	61.4	61.4	21.798	0	323.31	10022000000	9	44	sp|P09372|GRPE_ECOLI Protein GrpE OS=Escherichia coli (strain K12) OX=83333 GN=grpE PE=1 SV=1
PTS system trehalose-specific EIIBC component;Trehalose-specific phosphotransferase enzyme IIB component;Trehalose permease IIC component	treB	P36672	1.69539	0.0399111	0.91722	2.89108	25.0088	25.0985	25.6739	24.3747	23.9101	23.9421	23.7959	24.4476	23.7184	24.9165	6	6	6	9.7	9.7	9.7	51.08	0	84.123	8454900000	10	29	sp|P36672|PTTBC_ECOLI PTS system trehalose-specific EIIBC component OS=Escherichia coli (strain K12) OX=83333 GN=treB PE=1 SV=4
Hydrogen peroxide-inducible genes activator	oxyR	P0ACQ4	1.00922	0.143719	0.904318	1.87337	25.7059	25.6937	25.7515	25.7436	23.4854	26.0248	25.8061	24.4696	24.4822	24.6481	10	10	10	27.9	27.9	27.9	34.276	0	52.021	4776000000	16	47	sp|P0ACQ4|OXYR_ECOLI Hydrogen peroxide-inducible genes activator OS=Escherichia coli (strain K12) OX=83333 GN=oxyR PE=1 SV=1
L-threonine 3-dehydrogenase	tdh	P07913	0.954773	0.160627	0.901505	1.79156	26.8441	25.9884	26.7798	26.4916	26.5368	24.1811	25.9685	26.3124	25.9957	24.7524	8	8	8	35.8	35.8	35.8	37.239	0	232.36	11676000000	13	52	sp|P07913|TDH_ECOLI L-threonine 3-dehydrogenase OS=Escherichia coli (strain K12) OX=83333 GN=tdh PE=1 SV=1
dTDP-4-dehydrorhamnose reductase	rfbD	P37760	2.08072	0.0224536	0.900963	3.4813	25.1789	25.5228	25.6732	25.0074	24.2669	24.9407	24.7844	24.7806	23.9978	23.8974	8	8	8	28.4	28.4	28.4	32.694	0	22.759	2329900000	12	25	sp|P37760|RMLD_ECOLI dTDP-4-dehydrorhamnose reductase OS=Escherichia coli (strain K12) OX=83333 GN=rfbD PE=3 SV=2
Catabolite repressor/activator	cra	P0ACP1	1.85828	0.0314138	0.895133	3.13745	25.1118	25.3576	25.5032	25.2921	25.3161	24.549	23.8671	24.5601	24.3954	23.8384	3	3	3	17.7	17.7	17.7	37.999	0	76.185	1681300000	15	28	sp|P0ACP1|CRA_ECOLI Catabolite repressor/activator OS=Escherichia coli (strain K12) OX=83333 GN=cra PE=1 SV=1
L-arabinose-binding periplasmic protein	araF	P02924	1.59371	0.046543	0.893939	2.73908	25.1416	24.6515	25.2508	25.6851	23.5768	24.7163	23.6418	24.86	24.4139	24.5211	4	4	4	21.9	21.9	21.9	35.54	0	35.412	1350700000	21	26	sp|P02924|ARAF_ECOLI L-arabinose-binding periplasmic protein OS=Escherichia coli (strain K12) OX=83333 GN=araF PE=1 SV=2
Cytochrome bo(3) ubiquinol oxidase subunit 1	cyoB	P0ABI8	0.756895	0.229726	0.889764	1.48817	27.8876	26.6826	27.8266	27.3175	27.5735	26.6144	24.4774	27.209	26.9152	26.4432	7	7	7	10.7	10.7	10.7	74.367	0	221.84	13961000000	13	83	sp|P0ABI8|CYOB_ECOLI Cytochrome bo(3) ubiquinol oxidase subunit 1 OS=Escherichia coli (strain K12) OX=83333 GN=cyoB PE=1 SV=1
Glutaredoxin-2	grxB	P0AC59	1.96061	0.0266351	0.881142	3.29443	28.0668	27.1606	27.4325	27.7581	26.8132	26.4815	26.8851	26.3382	26.3641	27.4579	19	19	19	79.5	79.5	79.5	24.35	0	323.31	35094000000	12	186	sp|P0AC59|GLRX2_ECOLI Glutaredoxin 2 OS=Escherichia coli (strain K12) OX=83333 GN=grxB PE=1 SV=1
Protein YeeZ	yeeZ	P0AD12	0.963372	0.157653	0.868286	1.80451	26.2548	26.335	26.1925	26.1745	25.0768	26.4858	25.4821	24.5378	24.2286	26.4144	9	9	9	46	46	46	29.68	0	323.31	8666600000	16	72	sp|P0AD12|YEEZ_ECOLI Protein YeeZ OS=Escherichia coli (strain K12) OX=83333 GN=yeeZ PE=1 SV=1
UTP--glucose-1-phosphate uridylyltransferase	galF	P0AAB6	2.08631	0.0222591	0.868132	3.49007	31.1712	30.5796	30.9627	30.9151	30.4698	30.1604	29.7904	29.2548	30.3665	30.1921	20	20	20	71.7	71.7	71.7	32.829	0	323.31	42812000000	17	157	sp|P0AAB6|GALF_ECOLI UTP--glucose-1-phosphate uridylyltransferase OS=Escherichia coli (strain K12) OX=83333 GN=galF PE=1 SV=1
Aerobic glycerol-3-phosphate dehydrogenase	glpD	P13035	0.947555	0.162052	0.866267	1.78067	25.9957	26.4599	25.2685	25.4489	23.8272	24.8641	25.1048	24.6178	24.7118	26.4362	18	18	18	41.3	41.3	41.3	56.75	0	183.7	11876000000	31	54	sp|P13035|GLPD_ECOLI Aerobic glycerol-3-phosphate dehydrogenase OS=Escherichia coli (strain K12) OX=83333 GN=glpD PE=1 SV=3
Alkyl hydroperoxide reductase subunit F	ahpF	P35340	1.02623	0.140185	0.864697	1.89881	27.5728	27.7064	26.3266	26.854	26.5698	26.3251	26.416	26.4654	24.8018	26.9234	21	21	21	57.4	57.4	57.4	56.176	0	323.31	13613000000	27	81	sp|P35340|AHPF_ECOLI Alkyl hydroperoxide reductase subunit F OS=Escherichia coli (strain K12) OX=83333 GN=ahpF PE=1 SV=2
Cold shock-like protein CspC	cspC	P0A9Y6	2.03002	0.0239604	0.862843	3.40205	30.3973	29.3728	30.4813	30.4268	28.9153	29.3803	29.6097	29.6098	29.1379	29.1872	7	7	7	87	87	87	7.4023	0	323.31	33501000000	4	95	sp|P0A9Y6|CSPC_ECOLI Cold shock-like protein CspC OS=Escherichia coli (strain K12) OX=83333 GN=cspC PE=1 SV=2
Cell division protein ZapB	zapB	P0AF36	1.47041	0.0584635	0.861184	2.55609	28.2658	28.1314	28.0495	28.2963	27.3724	28.0933	27.3091	27.3273	26.1407	27.7046	8	8	8	82.7	82.7	82.7	9.6347	0	323.31	22240000000	5	84	sp|P0AF36|ZAPB_ECOLI Cell division protein ZapB OS=Escherichia coli (strain K12) OX=83333 GN=zapB PE=1 SV=1
Ribulose-phosphate 3-epimerase	rpe	P0AG07	1.71532	0.0389049	0.860056	2.92102	27.0648	27.3592	27.077	26.8565	26.2912	26.6047	25.1177	26.4334	26.5095	26.4194	7	7	7	46.7	46.7	46.7	24.554	0	242.97	12237000000	10	83	sp|P0AG07|RPE_ECOLI Ribulose-phosphate 3-epimerase OS=Escherichia coli (strain K12) OX=83333 GN=rpe PE=1 SV=1
Aldose 1-epimerase	galM	P0A9C3	1.20002	0.104238	0.857491	2.1569	25.9311	25.8569	26.0012	26.2358	25.9255	25.743	25.7525	24.4967	24.8955	24.0794	11	11	11	52	52	52	38.19	0	162.08	5429300000	15	45	sp|P0A9C3|GALM_ECOLI Aldose 1-epimerase OS=Escherichia coli (strain K12) OX=83333 GN=galM PE=1 SV=1
DNA-binding protein H-NS	hns	P0ACF8	3.27932	0.00356164	0.853675	5.57456	30.8479	31.0194	30.5373	30.95	29.7786	29.6146	30.1891	29.933	30.1967	30.1979	21	21	21	91.2	91.2	91.2	15.539	0	323.31	172810000000	8	364	sp|P0ACF8|HNS_ECOLI DNA-binding protein H-NS OS=Escherichia coli (strain K12) OX=83333 GN=hns PE=1 SV=2
Putative carboxymethylenebutenolidase	ysgA	P56262	0.784649	0.217945	0.849158	1.53146	23.0373	25.4992	25.8117	25.278	24.0565	23.5374	24.6839	24.2795	24.3022	23.4847	3	3	3	19.2	19.2	19.2	29.425	0	33.592	1691400000	10	17	sp|P56262|DLHH_ECOLI Putative carboxymethylenebutenolidase OS=Escherichia coli (strain K12) OX=83333 GN=ysgA PE=3 SV=3
Periplasmic dipeptide transport protein	dppA	P23847	2.7622	0.00740984	0.843501	4.61161	30.1242	29.9993	29.7358	29.7799	29.033	28.5402	29.3156	29.4285	28.855	29.2254	36	36	36	66.4	66.4	66.4	60.293	0	323.31	106160000000	27	500	sp|P23847|DPPA_ECOLI Dipeptide-binding protein OS=Escherichia coli (strain K12) OX=83333 GN=dppA PE=1 SV=1
D-lactate dehydrogenase	ldhA	P52643	0.715429	0.253631	0.842754	1.42292	26.9079	26.9044	26.7743	26.8097	26.6966	26.8156	23.9807	26.1269	25.3754	27.0428	8	8	8	27.1	27.1	27.1	36.534	0	323.31	11775000000	15	61	sp|P52643|LDHD_ECOLI D-lactate dehydrogenase OS=Escherichia coli (strain K12) OX=83333 GN=ldhA PE=1 SV=1
Transcription termination factor Rho	rho	P0AG30	3.35004	0.00351515	0.841666	5.7149	29.7144	29.4589	29.5185	29.5713	28.786	28.599	28.4271	28.5166	28.8224	29.1934	41	41	41	64.9	64.9	64.9	47.004	0	323.31	95134000000	25	469	sp|P0AG30|RHO_ECOLI Transcription termination factor Rho OS=Escherichia coli (strain K12) OX=83333 GN=rho PE=1 SV=1
Probable phospholipid import ATP-binding protein MlaF	mlaF	P63386	1.8782	0.0302807	0.841486	3.16785	25.2837	25.1147	25.0805	25.0311	24.039	23.7083	24.5815	25.0017	23.8009	24.5846	7	7	7	38.7	38.7	38.7	29.096	0	89.918	2710300000	12	30	sp|P63386|MLAF_ECOLI Intermembrane phospholipid transport system ATP-binding protein MlaF OS=Escherichia coli (strain K12) OX=83333 GN=mlaF PE=1 SV=1
Aspartate carbamoyltransferase catalytic chain	pyrB	P0A786	3.30374	0.00355556	0.838697	5.62278	28.1828	28.3606	27.8325	28.3716	27.4894	27.4272	27.3658	27.4309	26.9117	27.4641	24	24	24	87.5	87.5	87.5	34.427	0	323.31	52740000000	19	279	sp|P0A786|PYRB_ECOLI Aspartate carbamoyltransferase catalytic subunit OS=Escherichia coli (strain K12) OX=83333 GN=pyrB PE=1 SV=2
NADH-quinone oxidoreductase subunit F	nuoF	P31979	1.83903	0.0321519	0.832656	3.10812	27.8344	27.8187	27.2516	27.5301	26.3317	27.1743	26.4221	26.2768	27.3107	27.1406	21	21	21	50.1	50.1	50.1	49.292	0	323.31	34812000000	26	226	sp|P31979|NUOF_ECOLI NADH-quinone oxidoreductase subunit F OS=Escherichia coli (strain K12) OX=83333 GN=nuoF PE=1 SV=3
Ribosomal large subunit pseudouridine synthase C	rluC	P0AA39	3.3069	0.00360563	0.828909	5.62904	25.4309	24.9072	25.2935	24.9469	23.9908	24.5569	24.3805	24.1916	24.2795	24.495	7	7	7	23.5	23.5	23.5	36.026	0	45.274	2292200000	20	33	sp|P0AA39|RLUC_ECOLI Ribosomal large subunit pseudouridine synthase C OS=Escherichia coli (strain K12) OX=83333 GN=rluC PE=1 SV=1
Uncharacterized protein YbeL	ybeL	P0AAT9	0.934413	0.165979	0.824979	1.76082	26.0627	24.6483	23.7789	25.7507	24.5469	24.3333	24.8937	23.8916	23.8871	23.8586	7	7	7	40	40	40	18.797	0	187.21	2747000000	9	45	sp|P0AAT9|YBEL_ECOLI Uncharacterized protein YbeL OS=Escherichia coli (strain K12) OX=83333 GN=ybeL PE=4 SV=1
Cytochrome bd-I ubiquinol oxidase subunit 2	cydB	P0ABK2	0.657148	0.29	0.824333	1.3299	26.7748	26.0364	27.0158	25.9963	27.1349	24.807	24.7512	25.712	24.4992	26.8848	2	2	2	4.7	4.7	4.7	42.453	0	154.57	9278700000	5	38	sp|P0ABK2|CYDB_ECOLI Cytochrome bd-I ubiquinol oxidase subunit 2 OS=Escherichia coli (strain K12) OX=83333 GN=cydB PE=1 SV=1
RNA polymerase sigma factor RpoD	rpoD	P00579	2.06302	0.0231633	0.820297	3.45356	27.6699	27.9263	27.7627	27.5323	27.0583	27.252	26.177	26.5663	27.0068	27.3546	24	24	23	37.5	37.5	35.9	70.263	0	323.31	28947000000	24	138	sp|P00579|RPOD_ECOLI RNA polymerase sigma factor RpoD OS=Escherichia coli (strain K12) OX=83333 GN=rpoD PE=1 SV=2
Quinone oxidoreductase 1	qorA	P28304	1.03624	0.138338	0.819198	1.91378	25.3857	24.0315	25.4233	24.9583	23.5293	24.2595	24.9988	23.9624	23.2836	24.7495	11	11	11	56.3	56.3	56.3	35.172	0	241.66	5121900000	19	66	sp|P28304|QOR1_ECOLI Quinone oxidoreductase 1 OS=Escherichia coli (strain K12) OX=83333 GN=qorA PE=1 SV=1
ATP synthase subunit a	atpB	P0AB98	0.563629	0.353725	0.818766	1.17672	26.4333	24.3716	23.5737	27.0738	24.9837	24.1912	24.567	24.7404	24.9555	23.8282	1	1	1	8.5	8.5	8.5	30.303	0	143.84	5445100000	7	28	sp|P0AB98|ATP6_ECOLI ATP synthase subunit a OS=Escherichia coli (strain K12) OX=83333 GN=atpB PE=1 SV=1
Translation initiation factor IF-2	infB	P0A705	3.08494	0.00361702	0.815221	5.20005	29.6964	29.0867	29.1568	29.5866	28.6676	28.5559	28.321	28.3415	28.7601	28.7523	44	44	44	54.9	54.9	54.9	97.349	0	323.31	82077000000	45	511	sp|P0A705|IF2_ECOLI Translation initiation factor IF-2 OS=Escherichia coli (strain K12) OX=83333 GN=infB PE=1 SV=1
NAD(P) transhydrogenase subunit alpha	pntA	P07001	1.34895	0.0761905	0.808902	2.37669	25.9658	26.1199	25.7989	25.8169	26.1971	25.6004	24.6226	24.48	24.9758	24.8229	13	13	13	30.8	30.8	30.8	54.623	0	196.03	9225400000	20	85	sp|P07001|PNTA_ECOLI NAD(P) transhydrogenase subunit alpha OS=Escherichia coli (strain K12) OX=83333 GN=pntA PE=1 SV=2
		P0DTT0	1.17968	0.108032	0.805782	2.12683	27.2385	27.0768	27.5264	27.0091	26.613	25.5709	25.6012	26.5202	26.6684	27.4677	33	33	33	52.6	52.6	52.6	67.355	0	323.31	54080000000	26	297	sp|P0DTT0|BIPA_ECOLI 50S ribosomal subunit assembly factor BipA OS=Escherichia coli (strain K12) OX=83333 GN=bipA PE=1 SV=1
Outer membrane protein assembly factor BamC	bamC	P0A903	0.401504	0.489191	0.797101	0.895367	27.1891	26.7565	23.8965	23.2169	24.5313	24.2696	25.6745	23.5555	25.05	23.725	3	3	3	15.7	15.7	15.7	36.842	0	70.479	4786500000	21	22	sp|P0A903|BAMC_ECOLI Outer membrane protein assembly factor BamC OS=Escherichia coli (strain K12) OX=83333 GN=bamC PE=1 SV=1
Protein RecA	recA	P0A7G6	1.4985	0.0556903	0.796662	2.59767	28.4124	28.1516	28.6978	28.4906	27.9786	28.2782	28.0111	27.6306	27.2086	26.7416	14	14	14	50.1	50.1	50.1	37.973	0	323.31	24302000000	18	188	sp|P0A7G6|RECA_ECOLI Protein RecA OS=Escherichia coli (strain K12) OX=83333 GN=recA PE=1 SV=2
Uncharacterized protein YaiL	yaiL	P51024	0.442038	0.454588	0.791057	0.968033	26.5428	24.1421	26.7307	26.4847	24.5662	24.5036	24.2001	24.1794	26.6204	27.0342	4	4	4	18.4	18.4	18.4	19.923	0	58.206	5335700000	10	32	sp|P51024|YAIL_ECOLI Uncharacterized protein YaiL OS=Escherichia coli (strain K12) OX=83333 GN=yaiL PE=4 SV=2
Protein mrp	mrp	P0AF08	1.86631	0.0310957	0.786891	3.1497	25.6462	24.9382	25.3641	24.5014	24.2901	24.4415	23.8941	24.388	24.1538	24.7862	5	5	5	21.1	21.1	21.1	39.938	0	105.5	2092600000	15	23	sp|P0AF08|APBC_ECOLI Iron-sulfur cluster carrier protein OS=Escherichia coli (strain K12) OX=83333 GN=mrp PE=3 SV=1
Uracil phosphoribosyltransferase	upp	P0A8F0	2.07639	0.0225641	0.784475	3.47451	28.8811	29.0401	28.5449	28.8324	28.1719	27.9575	27.8915	28.1533	27.4042	28.6625	17	17	17	80.3	80.3	80.3	22.533	0	323.31	68393000000	11	258	sp|P0A8F0|UPP_ECOLI Uracil phosphoribosyltransferase OS=Escherichia coli (strain K12) OX=83333 GN=upp PE=1 SV=1
HTH-type transcriptional regulator CysB	cysB	P0A9F3	1.88131	0.0302832	0.78178	3.17261	25.0622	25.2419	25.249	24.9753	24.7293	23.9988	25.0255	24.1011	24.4573	23.7899	13	13	13	46.3	46.3	46.3	36.15	0	165.7	6018600000	18	64	sp|P0A9F3|CYSB_ECOLI HTH-type transcriptional regulator CysB OS=Escherichia coli (strain K12) OX=83333 GN=cysB PE=3 SV=1
Glycogen synthase	glgA	P0A6U8	1.15703	0.112524	0.777119	2.09332	25.7862	25.8781	25.3764	25.3404	24.7041	25.6364	23.7796	24.8277	25.5295	24.4315	9	9	9	19.3	19.3	19.3	52.822	0	173.44	5777600000	19	52	sp|P0A6U8|GLGA_ECOLI Glycogen synthase OS=Escherichia coli (strain K12) OX=83333 GN=glgA PE=1 SV=1
NAD-dependent malic enzyme	maeA	P26616	1.95644	0.0264673	0.773697	3.28799	26.124	25.3633	26.0769	25.934	25.6895	25.273	24.6848	24.7618	24.974	25.222	16	16	16	41.1	41.1	41.1	63.197	0	323.31	9428200000	27	93	sp|P26616|MAO1_ECOLI NAD-dependent malic enzyme OS=Escherichia coli (strain K12) OX=83333 GN=maeA PE=1 SV=4
Guanylate kinase	gmk	P60546	1.09049	0.124049	0.766591	1.99461	24.8937	25.2815	25.2594	25.1026	24.7683	24.9611	24.3057	23.2349	25.1464	23.7899	6	6	6	35.7	35.7	35.7	23.592	0	33.173	3110700000	9	25	sp|P60546|KGUA_ECOLI Guanylate kinase OS=Escherichia coli (strain K12) OX=83333 GN=gmk PE=1 SV=1
Curved DNA-binding protein	cbpA	P36659	0.325967	0.568923	0.762678	0.75463	26.7556	26.3056	26.4649	26.4573	27.4477	23.4028	23.9886	27.5685	24.4815	27.51	8	8	8	37.9	37.9	37.9	34.455	0	90.294	4278700000	14	31	sp|P36659|CBPA_ECOLI Curved DNA-binding protein OS=Escherichia coli (strain K12) OX=83333 GN=cbpA PE=1 SV=2
Cysteine--tRNA ligase	cysS	P21888	0.521211	0.388751	0.761136	1.10531	25.9071	26.2583	25.8629	25.941	23.2147	25.5315	25.9534	23.9433	26.1897	26.5547	19	19	19	50.8	50.8	50.8	52.202	0	323.31	12644000000	23	109	sp|P21888|SYC_ECOLI Cysteine--tRNA ligase OS=Escherichia coli (strain K12) OX=83333 GN=cysS PE=1 SV=2
Lactoylglutathione lyase	gloA	P0AC81	0.760786	0.228087	0.759799	1.49425	25.4252	25.6559	24.2496	23.3793	23.3255	24.7069	23.6116	24.5291	23.5887	23.7442	4	4	4	17.8	17.8	17.8	14.92	0	13.087	1140400000	8	16	sp|P0AC81|LGUL_ECOLI Lactoylglutathione lyase OS=Escherichia coli (strain K12) OX=83333 GN=gloA PE=1 SV=1
Uncharacterized protein YbaA	ybaA	P0AAQ6	0.989723	0.147973	0.756949	1.84413	25.54	25.6612	25.2829	25.6665	24.3677	23.5558	25.2491	25.7894	24.5314	25.1906	2	2	2	22.2	22.2	22.2	13.318	0	70.133	1899700000	5	18	sp|P0AAQ6|YBAA_ECOLI Uncharacterized protein YbaA OS=Escherichia coli (strain K12) OX=83333 GN=ybaA PE=4 SV=1
Deoxyuridine 5-triphosphate nucleotidohydrolase	dut	P06968	0.62035	0.315818	0.755486	1.27026	26.4171	26.6302	24.1784	23.957	25.083	24.9371	24.4088	24.2181	24.1942	24.4	3	3	3	45.4	45.4	45.4	16.286	0	64.184	2360900000	5	20	sp|P06968|DUT_ECOLI Deoxyuridine 5-triphosphate nucleotidohydrolase OS=Escherichia coli (strain K12) OX=83333 GN=dut PE=1 SV=2
Uncharacterized protein YdcJ	ydcJ	P76097	1.96034	0.0265094	0.749709	3.29401	25.115	24.6183	25.1057	25.0339	24.6487	23.8843	24.2784	24.11	24.7019	23.6879	8	8	8	19	19	19	51.042	0	34.825	1783400000	26	21	sp|P76097|YDCJ_ECOLI Uncharacterized protein YdcJ OS=Escherichia coli (strain K12) OX=83333 GN=ydcJ PE=4 SV=1
Antigen 43;Antigen 43 alpha chain;Antigen 43 beta chain	flu	P39180	0.989075	0.147858	0.749385	1.84316	25.6251	25.8495	25.5859	25.1718	25.4787	25.6537	24.4485	23.7703	24.2229	25.2782	15	15	15	22.1	22.1	22.1	106.82	0	270.13	5974300000	42	49	sp|P39180|AG43_ECOLI Antigen 43 OS=Escherichia coli (strain K12) OX=83333 GN=flu PE=1 SV=3
ATP-dependent Clp protease ATP-binding subunit ClpA	clpA	P0ABH9	2.30226	0.015119	0.746298	3.83451	27.1011	27.0209	26.9617	27.2809	26.4531	26.8126	26.1223	26.7082	25.9703	26.0026	21	21	21	29.9	29.9	29.9	84.206	0	278.27	12434000000	42	101	sp|P0ABH9|CLPA_ECOLI ATP-dependent Clp protease ATP-binding subunit ClpA OS=Escherichia coli (strain K12) OX=83333 GN=clpA PE=1 SV=1
UDP-N-acetylglucosamine 1-carboxyvinyltransferase	murA	P0A749	0.892483	0.177285	0.745143	1.69722	25.7816	26.8588	26.4295	25.9402	26.2253	25.9432	24.6784	25.8665	25.9487	24.382	10	10	10	32	32	32	44.817	0	238.5	7128300000	24	52	sp|P0A749|MURA_ECOLI UDP-N-acetylglucosamine 1-carboxyvinyltransferase OS=Escherichia coli (strain K12) OX=83333 GN=murA PE=1 SV=1
PTS-dependent dihydroxyacetone kinase, ADP-binding subunit DhaL	dhaL	P76014	1.88134	0.0304178	0.744984	3.17265	25.1414	25.1876	25.3838	25.4594	25.1821	24.3459	24.0953	24.1937	25.0048	24.4667	3	3	3	24.8	24.8	24.8	22.632	0	47.761	2245000000	12	23	sp|P76014|DHAL_ECOLI PEP-dependent dihydroxyacetone kinase, ADP-binding subunit DhaL OS=Escherichia coli (strain K12) OX=83333 GN=dhaL PE=1 SV=3
Phosphoheptose isomerase	gmhA	P63224	3.22055	0.00357895	0.744592	5.45963	28.4684	28.6789	28.1039	28.2728	27.8753	27.4317	27.681	27.5691	27.8134	27.4481	10	10	10	45.3	45.3	45.3	20.815	0	323.31	28928000000	13	95	sp|P63224|GMHA_ECOLI Phosphoheptose isomerase OS=Escherichia coli (strain K12) OX=83333 GN=gmhA PE=1 SV=1
Alkyl hydroperoxide reductase subunit C	ahpC	P0AE08	2.60666	0.010406	0.744514	4.34141	31.0136	30.0806	30.4463	30.7251	29.869	30.0182	29.909	29.7536	29.7186	29.6628	17	17	17	73.3	73.3	73.3	20.761	0	323.31	174260000000	10	312	sp|P0AE08|AHPC_ECOLI Alkyl hydroperoxide reductase C OS=Escherichia coli (strain K12) OX=83333 GN=ahpC PE=1 SV=2
Chaperone SurA	surA	P0ABZ6	0.890067	0.177587	0.736999	1.69354	26.5779	26.5922	26.9226	26.8474	26.3644	26.113	24.2963	26.4104	26.3613	26.443	10	10	10	21	21	21	47.283	0	231.03	7211200000	22	67	sp|P0ABZ6|SURA_ECOLI Chaperone SurA OS=Escherichia coli (strain K12) OX=83333 GN=surA PE=1 SV=1
ATP-dependent RNA helicase SrmB	srmB	P21507	0.970874	0.154722	0.735059	1.81581	25.5993	25.7996	25.6446	25.9174	23.9062	25.4856	24.1541	25.2745	25.8572	25.3533	13	13	13	35.6	35.6	35.6	49.914	0	157.16	6423400000	22	57	sp|P21507|SRMB_ECOLI ATP-dependent RNA helicase SrmB OS=Escherichia coli (strain K12) OX=83333 GN=srmB PE=1 SV=1
Methionine--tRNA ligase	metG	P00959	1.90233	0.0293394	0.732382	3.2048	26.3841	26.5534	26.9033	26.1721	26.0198	25.2955	26.1373	25.3075	26.0489	25.8161	27	27	27	42.2	42.2	42.2	76.254	0	323.31	20555000000	37	158	sp|P00959|SYM_ECOLI Methionine--tRNA ligase OS=Escherichia coli (strain K12) OX=83333 GN=metG PE=1 SV=2
Uridine kinase	udk	P0A8F4	1.29098	0.0844419	0.728041	2.29118	23.7723	24.7806	24.8168	24.4236	24.2705	23.7778	23.4236	23.3577	24.3411	23.1511	7	7	7	44.1	44.1	44.1	24.353	0	75.129	3098600000	13	34	sp|P0A8F4|URK_ECOLI Uridine kinase OS=Escherichia coli (strain K12) OX=83333 GN=udk PE=3 SV=1
Periplasmic oligopeptide-binding protein	oppA	P23843	2.28041	0.0156235	0.7198	3.79914	32.1507	32.347	32.3247	32.3824	31.7052	30.9126	31.5949	31.9654	31.5208	31.7896	52	52	52	79.6	79.6	79.6	60.898	0	323.31	682390000000	31	1443	sp|P23843|OPPA_ECOLI Periplasmic oligopeptide-binding protein OS=Escherichia coli (strain K12) OX=83333 GN=oppA PE=1 SV=2
Oligopeptide transport ATP-binding protein OppD	oppD	P76027	2.02668	0.0239212	0.715518	3.39685	28.2226	28.3902	28.4178	28.0887	27.5634	28.1024	27.0757	27.5427	27.1959	27.9055	19	19	19	66.8	66.8	66.8	37.188	0	323.31	25254000000	19	190	sp|P76027|OPPD_ECOLI Oligopeptide transport ATP-binding protein OppD OS=Escherichia coli (strain K12) OX=83333 GN=oppD PE=1 SV=2
Vitamin B12 transport periplasmic protein BtuE	btuE	P06610	1.05175	0.134864	0.712571	1.93692	26.987	26.8756	27.312	27.4015	26.5453	26.5716	27.066	26.5662	25.0741	26.7655	7	7	7	50.8	50.8	50.8	20.469	0	201.88	7961700000	10	74	sp|P06610|BTUE_ECOLI Thioredoxin/glutathione peroxidase BtuE OS=Escherichia coli (strain K12) OX=83333 GN=btuE PE=1 SV=1
cAMP-activated global transcriptional regulator CRP	crp	P0ACJ8	2.92109	0.00504505	0.712097	4.89638	28.846	28.3221	28.6581	28.5373	28.1741	27.9328	27.8157	27.7671	27.5273	28.0556	13	13	13	63.3	63.3	63.3	23.64	0	323.31	34529000000	15	133	sp|P0ACJ8|CRP_ECOLI cAMP-activated global transcriptional regulator CRP OS=Escherichia coli (strain K12) OX=83333 GN=crp PE=1 SV=1
PTS system mannose-specific EIIAB component;Mannose-specific phosphotransferase enzyme IIA component;Mannose-specific phosphotransferase enzyme IIB component	manX	P69797	1.95733	0.026554	0.710081	3.28936	27.9817	28.244	28.0955	27.8134	26.8282	27.289	27.0877	27.1345	27.773	27.829	26	26	26	71.8	71.8	71.8	35.047	0	323.31	63431000000	18	291	sp|P69797|PTNAB_ECOLI PTS system mannose-specific EIIAB component OS=Escherichia coli (strain K12) OX=83333 GN=manX PE=1 SV=2
50S ribosomal protein L3	rplC	P60438	1.99495	0.0254634	0.709608	3.34756	33.246	33.5511	32.4294	33.3006	32.2848	32.3605	32.2445	32.7131	32.534	32.3962	18	18	18	67.5	67.5	67.5	22.243	0	323.31	283020000000	14	414	sp|P60438|RL3_ECOLI 50S ribosomal protein L3 OS=Escherichia coli (strain K12) OX=83333 GN=rplC PE=1 SV=1
N5-carboxyaminoimidazole ribonucleotide mutase	purE	P0AG18	0.84034	0.194782	0.70882	1.6175	25.1411	25.3669	25.8252	25.1044	25.8168	24.4384	24.8295	24.5497	24.9644	23.3047	4	4	4	55	55	55	17.78	0	93.205	2398100000	6	17	sp|P0AG18|PURE_ECOLI N5-carboxyaminoimidazole ribonucleotide mutase OS=Escherichia coli (strain K12) OX=83333 GN=purE PE=1 SV=2
Aspartate 1-decarboxylase;Aspartate 1-decarboxylase beta chain;Aspartate 1-decarboxylase alpha chain	panD	P0A790	1.05415	0.134561	0.708548	1.9405	25.3688	26.913	26.3162	26.5668	24.9192	26.2392	25.857	25.8952	25.422	25.1634	4	4	4	33.3	33.3	33.3	13.834	0	79.296	10471000000	3	51	sp|P0A790|PAND_ECOLI Aspartate 1-decarboxylase OS=Escherichia coli (strain K12) OX=83333 GN=panD PE=1 SV=1
Nucleoside diphosphate kinase	ndk	P0A763	3.15425	0.00361446	0.70778	5.33175	29.2203	28.8957	28.7291	29.2709	28.1468	28.4935	28.3389	28.1528	28.2653	28.5302	11	11	11	88.1	88.1	88.1	15.463	0	323.31	83435000000	8	267	sp|P0A763|NDK_ECOLI Nucleoside diphosphate kinase OS=Escherichia coli (strain K12) OX=83333 GN=ndk PE=1 SV=2
Riboflavin biosynthesis protein RibD;Diaminohydroxyphosphoribosylaminopyrimidine deaminase;5-amino-6-(5-phosphoribosylamino)uracil reductase	ribD	P25539	1.15155	0.113413	0.705547	2.0852	24.6874	24.9376	24.8149	24.6317	24.3524	23.9259	23.5194	24.2698	25.0712	23.2354	6	6	6	19.6	19.6	19.6	40.338	0	135.03	1228600000	22	22	sp|P25539|RIBD_ECOLI Riboflavin biosynthesis protein RibD OS=Escherichia coli (strain K12) OX=83333 GN=ribD PE=1 SV=1
30S ribosomal protein S8	rpsH	P0A7W7	1.66307	0.0416462	0.70501	2.84265	30.5695	30.7479	29.7215	31.0029	29.5393	29.5679	29.9174	29.7294	30.0645	30.014	15	15	15	66.9	66.9	66.9	14.126	0	148.79	87913000000	9	201	sp|P0A7W7|RS8_ECOLI 30S ribosomal protein S8 OS=Escherichia coli (strain K12) OX=83333 GN=rpsH PE=1 SV=2
Chromosome partition protein MukB	mukB	P22523	0.789611	0.216662	0.704695	1.53916	24.7528	25.5221	25.1244	24.6455	23.0676	24.5043	23.4776	24.6436	25.092	25.0539	21	21	21	20	20	20	170.23	0	245.48	7278100000	81	64	sp|P22523|MUKB_ECOLI Chromosome partition protein MukB OS=Escherichia coli (strain K12) OX=83333 GN=mukB PE=1 SV=2
Cytoskeleton protein RodZ	rodZ	P27434	0.517588	0.390807	0.6941	1.09915	25.7336	25.8486	25.9316	25.3409	23.5239	25.7388	25.7187	25.8303	25.9339	23.3718	14	14	14	43	43	43	36.191	0	323.31	7779000000	10	76	sp|P27434|RODZ_ECOLI Cytoskeleton protein RodZ OS=Escherichia coli (strain K12) OX=83333 GN=rodZ PE=1 SV=2
UPF0234 protein YajQ	yajQ	P0A8E7	5.18864	0.00142857	0.693536	10.368	27.7941	27.9282	27.8646	27.9241	27.0544	27.0704	27.2134	27.3872	27.1574	27.2225	17	17	17	83.4	83.4	83.4	18.344	0	323.31	33704000000	10	168	sp|P0A8E7|YAJQ_ECOLI UPF0234 protein YajQ OS=Escherichia coli (strain K12) OX=83333 GN=yajQ PE=1 SV=2
Uncharacterized GTP-binding protein YjiA	yjiA	P24203	0.855406	0.18828	0.681643	1.64062	25.946	25.2343	24.9502	24.9256	24.5314	25.2146	24.4783	24.6636	25.3181	23.2884	9	9	9	31.4	31.4	31.4	35.659	0	190.05	3858000000	16	42	sp|P24203|YJIA_ECOLI P-loop guanosine triphosphatase YjiA OS=Escherichia coli (strain K12) OX=83333 GN=yjiA PE=1 SV=3
D-alanyl-D-alanine carboxypeptidase DacC	dacC	P08506	1.17101	0.110154	0.678385	2.11401	27.019	26.5421	26.2249	26.9256	25.4073	26.2142	26.5882	25.2308	26.071	26.4857	22	22	21	56	56	54.2	43.608	0	323.31	22532000000	24	180	sp|P08506|DACC_ECOLI D-alanyl-D-alanine carboxypeptidase DacC OS=Escherichia coli (strain K12) OX=83333 GN=dacC PE=1 SV=2
Cytidylate kinase	cmk	P0A6I0	0.486163	0.414018	0.67817	1.04524	24.9738	22.8716	25.8692	25.3615	23.5747	25.3964	23.1953	23.8998	24.3526	24.1262	6	6	6	41.9	41.9	41.9	24.746	0	32.345	2772900000	11	25	sp|P0A6I0|KCY_ECOLI Cytidylate kinase OS=Escherichia coli (strain K12) OX=83333 GN=cmk PE=1 SV=1
2,5-diketo-D-gluconic acid reductase A	dkgA	Q46857	2.78886	0.00720661	0.677478	4.65876	27.1511	27.3995	27.0149	27.2454	26.7666	26.3366	26.5641	26.2869	26.3117	26.8855	21	21	21	88	88	88	31.109	0	323.31	21274000000	19	102	sp|Q46857|DKGA_ECOLI 2,5-diketo-D-gluconic acid reductase A OS=Escherichia coli (strain K12) OX=83333 GN=dkgA PE=1 SV=3
Oligopeptide transport system permease protein OppB	oppB	P0AFH2	1.00421	0.144486	0.675364	1.86586	26.363	26.0855	26.7446	25.9314	26.6506	24.9174	24.9226	25.8835	25.5232	25.7372	5	5	5	17.6	17.6	17.6	33.443	0	211.85	5592600000	9	46	sp|P0AFH2|OPPB_ECOLI Oligopeptide transport system permease protein OppB OS=Escherichia coli (strain K12) OX=83333 GN=oppB PE=1 SV=1
Probable quinol monooxygenase YgiN	ygiN	P0ADU2	1.60313	0.0459028	0.675279	2.75312	27.0887	27.5371	27.0918	27.0046	26.2695	26.0248	27.019	26.0496	26.8896	26.7792	6	6	6	40.4	40.4	40.4	11.532	0	48.109	8054500000	5	31	sp|P0ADU2|YGIN_ECOLI Probable quinol monooxygenase YgiN OS=Escherichia coli (strain K12) OX=83333 GN=ygiN PE=1 SV=1
50S ribosomal protein L23	rplW	P0ADZ0	0.785106	0.218126	0.674284	1.53217	31.1884	30.5824	29.8264	30.9759	30.1903	28.8704	29.6334	29.7407	30.389	30.9902	10	10	10	55	55	55	11.199	0	323.31	172350000000	5	265	sp|P0ADZ0|RL23_ECOLI 50S ribosomal protein L23 OS=Escherichia coli (strain K12) OX=83333 GN=rplW PE=1 SV=1
Ribosomal large subunit pseudouridine synthase B	rluB	P37765	0.994548	0.147063	0.672299	1.85137	25.8066	25.8538	25.5306	25.8799	25.3678	25.541	25.0688	25.4311	23.7043	25.4597	11	11	11	37.5	37.5	37.5	32.711	0	62.199	5684100000	14	30	sp|P37765|RLUB_ECOLI Ribosomal large subunit pseudouridine synthase B OS=Escherichia coli (strain K12) OX=83333 GN=rluB PE=1 SV=2
NADH-quinone oxidoreductase subunit E	nuoE	P0AFD1	0.410497	0.481237	0.664173	0.911645	26.6498	26.2614	26.9086	26.5602	27.4731	24.0608	24.859	26.627	25.2288	27.3362	3	3	3	16.9	16.9	16.9	18.59	0	90.38	7376100000	7	49	sp|P0AFD1|NUOE_ECOLI NADH-quinone oxidoreductase subunit E OS=Escherichia coli (strain K12) OX=83333 GN=nuoE PE=1 SV=1
Outer membrane protein F	ompF	P02931;P02932	0.289245	0.60543	0.663932	0.683237	26.7484	26.7009	23.4849	26.9132	26.6367	23.4428	24.4023	26.2044	24.3383	26.7631	6	6	5	24.3	24.3	22.4	39.333	0	42.926	2087300000	18	29	sp|P02931|OMPF_ECOLI Outer membrane porin F OS=Escherichia coli (strain K12) OX=83333 GN=ompF PE=1 SV=1
1,4-dihydroxy-2-naphthoyl-CoA synthase	menB	P0ABU0	1.04844	0.135202	0.661999	1.93199	26.3535	26.7756	26.5997	26.2801	25.3753	26.4825	26.3176	24.7679	26.0984	25.9996	8	8	8	35.4	35.4	35.4	31.633	0	154.25	9889200000	11	70	sp|P0ABU0|MENB_ECOLI 1,4-dihydroxy-2-naphthoyl-CoA synthase OS=Escherichia coli (strain K12) OX=83333 GN=menB PE=1 SV=1
Peptide chain release factor 2	prfB	P07012	0.377478	0.514824	0.661626	0.851408	27.3076	28.3765	27.5896	27.4082	27.9474	24.1281	27.1069	28.1778	27.1171	27.5757	15	15	15	45.5	45.5	45.5	41.25	0	323.31	15814000000	18	80	sp|P07012|RF2_ECOLI Peptide chain release factor RF2 OS=Escherichia coli (strain K12) OX=83333 GN=prfB PE=1 SV=3
Probable phosphoglycerate mutase GpmB	gpmB	P0A7A2	0.859865	0.187468	0.659602	1.64744	23.7929	25.7977	25.564	25.424	24.8416	24.6292	24.766	24.338	23.9225	24.4127	5	5	5	26	26	26	24.065	0	125.67	1999700000	13	15	sp|P0A7A2|GPMB_ECOLI Probable phosphoglycerate mutase GpmB OS=Escherichia coli (strain K12) OX=83333 GN=gpmB PE=3 SV=1
Esterase FrsA	frsA	P04335	0.890218	0.177899	0.657608	1.69377	25.2811	25.2177	25.0792	24.93	24.1348	24.2802	23.4944	24.1697	25.4554	25.2821	9	9	9	28.5	28.5	28.5	47.008	0	57.976	4442200000	29	48	sp|P04335|FRSA_ECOLI Esterase FrsA OS=Escherichia coli (strain K12) OX=83333 GN=frsA PE=1 SV=2
Adenine phosphoribosyltransferase	apt	P69503	0.615049	0.317643	0.656168	1.2616	26.7083	26.6071	26.6509	26.5429	26.7225	26.2029	26.3835	23.9377	26.1281	26.4522	10	10	10	60.1	60.1	60.1	19.859	0	257.88	9045900000	10	55	sp|P69503|APT_ECOLI Adenine phosphoribosyltransferase OS=Escherichia coli (strain K12) OX=83333 GN=apt PE=1 SV=1
Outer-membrane lipoprotein carrier protein	lolA	P61316	0.897148	0.174974	0.655262	1.70432	25.0115	23.7184	25.1962	25.2896	23.7692	24.0419	24.0974	23.9742	25.1312	23.8781	10	10	10	70	70	70	22.497	0	323.31	2638600000	13	40	sp|P61316|LOLA_ECOLI Outer-membrane lipoprotein carrier protein OS=Escherichia coli (strain K12) OX=83333 GN=lolA PE=1 SV=1
Propionate--CoA ligase	prpE	P77495	1.01909	0.141637	0.652777	1.88814	26.3765	26.9132	26.3704	26.5124	26.832	24.9367	26.0392	25.8402	25.4762	26.2178	7	7	7	17.4	17.4	17.4	69.35	0	32.242	1801400000	31	27	sp|P77495|PRPE_ECOLI Propionate--CoA ligase OS=Escherichia coli (strain K12) OX=83333 GN=prpE PE=3 SV=1
UPF0231 protein YacL	yacL	P0A8E5	0.545199	0.368045	0.652085	1.14586	25.1561	26.3011	23.1033	25.1485	24.968	23.7203	23.959	24.2863	24.344	24.3734	5	5	5	59.2	59.2	59.2	13.941	0	39.985	1697700000	5	24	sp|P0A8E5|YACL_ECOLI UPF0231 protein YacL OS=Escherichia coli (strain K12) OX=83333 GN=yacL PE=1 SV=1
L-fucose mutarotase	fucU	P0AEN8	0.886163	0.178913	0.651686	1.6876	25.2205	24.591	24.8486	23.8076	24.4698	24.8904	23.454	23.9573	23.4724	23.5473	4	4	4	25	25	25	15.473	0	11.16	1151500000	5	10	sp|P0AEN8|FUCM_ECOLI L-fucose mutarotase OS=Escherichia coli (strain K12) OX=83333 GN=fucU PE=1 SV=1
Isoleucine--tRNA ligase	ileS	P00956	1.16782	0.110688	0.644805	2.10929	26.5056	26.2082	26.8286	26.1389	26.1275	25.8646	25.1267	25.2479	25.699	26.5873	33	33	33	40.8	40.8	40.8	104.3	0	323.31	28338000000	54	239	sp|P00956|SYI_ECOLI Isoleucine--tRNA ligase OS=Escherichia coli (strain K12) OX=83333 GN=ileS PE=1 SV=5
ATP-dependent RNA helicase DeaD	deaD	P0A9P6	2.14881	0.0202842	0.640711	3.5886	25.1197	24.8054	24.7613	25.4348	24.4213	24.3718	24.5545	24.1226	24.1066	24.7606	16	16	16	39.3	39.3	39.3	70.545	0	105.92	1979100000	29	37	sp|P0A9P6|DEAD_ECOLI ATP-dependent RNA helicase DeaD OS=Escherichia coli (strain K12) OX=83333 GN=deaD PE=1 SV=2
Trans-aconitate 2-methyltransferase	tam	P76145	0.883405	0.17928	0.639834	1.6834	25.688	25.6813	25.4704	25.7298	25.1578	24.1537	24.4183	25.8189	24.572	25.8943	3	3	3	15.9	15.9	15.9	29.006	0	47.143	3371600000	10	35	sp|P76145|TAM_ECOLI Trans-aconitate 2-methyltransferase OS=Escherichia coli (strain K12) OX=83333 GN=tam PE=1 SV=3
Bacterial non-heme ferritin	ftnA	P0A998	1.02689	0.140595	0.639592	1.89981	27.8611	27.515	27.8494	26.7081	26.8073	26.7837	26.0045	26.7223	27.2867	27.458	8	8	8	78.2	78.2	78.2	19.424	0	323.31	48027000000	6	140	sp|P0A998|FTNA_ECOLI Bacterial non-heme ferritin OS=Escherichia coli (strain K12) OX=83333 GN=ftnA PE=1 SV=1
Leucine--tRNA ligase	leuS	P07813	1.05024	0.134943	0.635536	1.93467	27.1349	27.0544	27.2467	26.9142	26.5597	26.9158	25.2294	26.416	26.631	26.9602	33	33	33	41.9	41.9	41.9	97.233	0	323.31	34748000000	49	283	sp|P07813|SYL_ECOLI Leucine--tRNA ligase OS=Escherichia coli (strain K12) OX=83333 GN=leuS PE=1 SV=2
Imidazole glycerol phosphate synthase subunit HisH	hisH	P60595	0.902683	0.174058	0.635283	1.71273	25.3191	25.4587	23.867	24.8281	24.4812	23.4641	24.6025	24.578	23.8546	24.4173	4	4	4	33.2	33.2	33.2	21.653	0	27.142	1640800000	10	18	sp|P60595|HIS5_ECOLI Imidazole glycerol phosphate synthase subunit HisH OS=Escherichia coli (strain K12) OX=83333 GN=hisH PE=1 SV=1
50S ribosomal protein L28	rpmB	P0A7M2	2.03487	0.02402	0.635106	3.40961	30.654	30.4621	30.0222	30.3413	29.5994	29.9482	29.8416	29.6435	30.1166	29.2596	17	17	17	84.6	84.6	84.6	9.0064	0	242.77	104910000000	6	240	sp|P0A7M2|RL28_ECOLI 50S ribosomal protein L28 OS=Escherichia coli (strain K12) OX=83333 GN=rpmB PE=1 SV=2
Phospho-2-dehydro-3-deoxyheptonate aldolase, Phe-sensitive	aroG	P0AB91	0.352207	0.540083	0.634964	0.804385	22.7866	23.9507	26.7341	26.3287	24.9096	23.884	24.4428	24.8538	23.9728	23.8275	6	6	6	21.1	21.1	21.1	38.009	0	174.62	4078600000	17	33	sp|P0AB91|AROG_ECOLI Phospho-2-dehydro-3-deoxyheptonate aldolase, Phe-sensitive OS=Escherichia coli (strain K12) OX=83333 GN=aroG PE=1 SV=1
Beta-hexosaminidase	nagZ	P75949	0.93241	0.165678	0.633696	1.75779	24.895	25.0322	25.2467	24.8119	23.7187	24.712	24.1796	24.3541	25.5275	23.6845	9	9	9	25.2	25.2	25.2	37.594	0	35.58	2584100000	18	24	sp|P75949|NAGZ_ECOLI Beta-hexosaminidase OS=Escherichia coli (strain K12) OX=83333 GN=nagZ PE=1 SV=1
50S ribosomal protein L29	rpmC	P0A7M6	1.49355	0.0558457	0.629583	2.59034	31.2901	30.9211	31.0841	31.5005	30.6237	29.8208	30.3423	31.0101	30.7096	30.9096	9	9	9	82.5	82.5	82.5	7.2734	0	323.31	193440000000	2	251	sp|P0A7M6|RL29_ECOLI 50S ribosomal protein L29 OS=Escherichia coli (strain K12) OX=83333 GN=rpmC PE=1 SV=1
UDP-N-acetylmuramoyl-L-alanyl-D-glutamate--2,6-diaminopimelate ligase	murE	P22188	0.741764	0.238229	0.623923	1.46444	23.8922	24.453	25.5271	24.6934	24.3524	24.3023	24.6497	23.7962	24.1835	22.821	4	4	4	10.3	10.3	10.3	53.343	0	23.354	1506500000	23	11	sp|P22188|MURE_ECOLI UDP-N-acetylmuramoyl-L-alanyl-D-glutamate--2,6-diaminopimelate ligase OS=Escherichia coli (strain K12) OX=83333 GN=murE PE=1 SV=2
Fumarate hydratase class I, aerobic	fumA	P0AC33	0.920439	0.169258	0.621914	1.73967	28.0494	27.868	28.1944	27.826	28.0564	28.217	26.6213	26.7199	27.5797	26.981	24	24	20	48.9	48.9	42.7	60.298	0	323.31	38688000000	36	190	sp|P0AC33|FUMA_ECOLI Fumarate hydratase class I, aerobic OS=Escherichia coli (strain K12) OX=83333 GN=fumA PE=1 SV=2
Uncharacterized protein YccU	yccU	P75874	0.549699	0.364179	0.613445	1.15342	26.1424	26.347	26.649	26.3179	23.703	25.8264	26.2565	26.5046	26.002	26.2112	4	4	4	45.3	45.3	45.3	14.701	0	103.87	4029800000	8	37	sp|P75874|YCCU_ECOLI Uncharacterized protein YccU OS=Escherichia coli (strain K12) OX=83333 GN=yccU PE=1 SV=2
Putative NAD(P)H nitroreductase YdjA	ydjA	P0ACY1	2.09711	0.0219476	0.612157	3.50703	28.3986	28.8422	28.1755	28.3282	28.1859	27.9327	27.6899	27.4259	27.7599	27.9495	14	14	14	62.3	62.3	62.3	20.059	0	320.02	30485000000	9	149	sp|P0ACY1|YDJA_ECOLI Putative NAD(P)H nitroreductase YdjA OS=Escherichia coli (strain K12) OX=83333 GN=ydjA PE=1 SV=1
Protein FdhE	fdhE	P13024	0.875728	0.181595	0.608676	1.67169	23.5361	24.9858	24.7662	24.8209	24.3574	23.986	23.3992	24.5389	23.3205	23.9093	6	6	6	24.6	24.6	24.6	34.746	0	26.887	2568100000	19	29	sp|P13024|FDHE_ECOLI Protein FdhE OS=Escherichia coli (strain K12) OX=83333 GN=fdhE PE=1 SV=2
Adenylosuccinate lyase	purB	P0AB89	3.65008	0.0028	0.607388	6.33648	28.0902	28.3156	28.0998	28.2471	27.9032	27.4328	27.5702	27.5796	27.5082	27.4908	28	28	28	65.8	65.8	65.8	51.542	0	323.31	33759000000	24	199	sp|P0AB89|PUR8_ECOLI Adenylosuccinate lyase OS=Escherichia coli (strain K12) OX=83333 GN=purB PE=1 SV=1
Catalase HPII	katE	P21179	2.30329	0.0151617	0.607351	3.83619	28.3178	27.8214	28.6385	28.223	27.5654	27.7223	27.7925	27.569	27.3824	27.8254	45	45	45	55.1	55.1	55.1	84.162	0	323.31	78900000000	37	585	sp|P21179|CATE_ECOLI Catalase HPII OS=Escherichia coli (strain K12) OX=83333 GN=katE PE=1 SV=1
Superoxide dismutase [Cu-Zn]	sodC	P0AGD1	0.294718	0.598274	0.6054	0.694016	26.736	23.5734	26.4156	26.72	25.3026	23.1281	25.7983	24.8005	25.7298	26.7757	3	3	3	45.7	45.7	45.7	17.681	0	88.04	4957000000	11	77	sp|P0AGD1|SODC_ECOLI Superoxide dismutase [Cu-Zn] OS=Escherichia coli (strain K12) OX=83333 GN=sodC PE=1 SV=1
30S ribosomal protein S4	rpsD	P0A7V8	1.8995	0.0294595	0.596296	3.20045	30.9579	31.0292	30.962	31.0624	30.6208	30.0367	29.9127	30.3877	30.6767	30.8049	31	31	31	85.4	85.4	85.4	23.469	0	323.31	365020000000	12	682	sp|P0A7V8|RS4_ECOLI 30S ribosomal protein S4 OS=Escherichia coli (strain K12) OX=83333 GN=rpsD PE=1 SV=2
Uncharacterized protein YbiB	ybiB	P30177	0.319544	0.572668	0.591037	0.742297	26.2743	25.927	26.5415	26.0399	27.3016	26.8345	23.8192	26.8028	24.7494	24.1204	11	11	11	54.1	54.1	54.1	35.048	0	193.31	7560200000	18	58	sp|P30177|YBIB_ECOLI Uncharacterized protein YbiB OS=Escherichia coli (strain K12) OX=83333 GN=ybiB PE=1 SV=1
RutC family protein YoaB	yoaB	P0AEB7	0.375897	0.51507	0.583204	0.84849	26.9	26.71	26.9327	26.7453	26.687	23.4978	26.8056	26.8729	26.7997	26.7699	4	4	4	39.5	39.5	39.5	12.493	0	89.449	5726400000	4	42	sp|P0AEB7|YOAB_ECOLI RutC family protein YoaB OS=Escherichia coli (strain K12) OX=83333 GN=yoaB PE=3 SV=1
50S ribosomal protein L5	rplE	P62399	4.33183	0.00193103	0.583063	7.9286	31.1798	31.3036	30.9911	31.0962	30.5595	30.4297	30.4776	30.5549	30.6216	30.7144	27	27	27	90.5	90.5	90.5	20.301	0	323.31	338940000000	10	560	sp|P62399|RL5_ECOLI 50S ribosomal protein L5 OS=Escherichia coli (strain K12) OX=83333 GN=rplE PE=1 SV=2
Dipeptide transport ATP-binding protein DppD	dppD	P0AAG0	0.501116	0.403431	0.578972	1.07099	26.7439	26.6422	26.6367	26.4764	27.3619	26.5966	26.0458	26.1245	25.9788	24.1675	10	10	10	46.2	46.2	46.2	35.844	0	173.59	5983900000	19	59	sp|P0AAG0|DPPD_ECOLI Dipeptide transport ATP-binding protein DppD OS=Escherichia coli (strain K12) OX=83333 GN=dppD PE=1 SV=1
3-oxoacyl-[acyl-carrier-protein] synthase 2	fabF	P0AAI5	0.265276	0.636072	0.576213	0.635409	27.6193	27.4245	27.7214	27.5137	27.532	27.8856	23.4034	28.0429	27.3941	27.7029	11	11	11	51.6	51.6	51.6	43.045	0	323.31	16909000000	18	105	sp|P0AAI5|FABF_ECOLI 3-oxoacyl-[acyl-carrier-protein] synthase 2 OS=Escherichia coli (strain K12) OX=83333 GN=fabF PE=1 SV=2
Translation initiation factor IF-3;Translation initiation factor IF-3, N-terminally processed;Translation initiation factor IF-3S	infC	P0A707	1.33783	0.0773255	0.574513	2.36029	29.4369	29.3086	28.2633	29.4327	28.5236	28.3424	28.5904	28.3024	28.7526	28.7037	16	16	16	70	70	70	20.564	0	323.31	71232000000	7	305	sp|P0A707|IF3_ECOLI Translation initiation factor IF-3 OS=Escherichia coli (strain K12) OX=83333 GN=infC PE=1 SV=1
33 kDa chaperonin	hslO	P0A6Y5	0.508962	0.39772	0.574492	1.08443	25.3891	23.6889	25.7323	25.6131	25.5368	25.1172	23.9786	24.0531	24.8014	23.701	5	5	5	27.7	27.7	27.7	32.534	0	129.15	2314100000	13	24	sp|P0A6Y5|HSLO_ECOLI 33 kDa chaperonin OS=Escherichia coli (strain K12) OX=83333 GN=hslO PE=1 SV=1
Glucokinase	glk	P0A6V8	0.41705	0.47618	0.574345	0.923449	25.6697	23.4995	25.3911	25.7145	26.2697	23.9038	24.0534	23.9491	24.2076	24.5825	6	6	6	26.8	26.8	26.8	34.723	0	129.19	4089500000	16	28	sp|P0A6V8|GLK_ECOLI Glucokinase OS=Escherichia coli (strain K12) OX=83333 GN=glk PE=1 SV=1
UDP-N-acetylmuramate--L-alanyl-gamma-D-glutamyl-meso-2,6-diaminoheptandioate ligase	mpl	P37773	0.614407	0.317807	0.573862	1.26055	25.366	25.5866	23.7678	23.4849	23.8675	23.8693	24.4813	24.0672	23.5287	24.0507	7	7	7	26.7	26.7	26.7	49.874	0	126.72	4314100000	21	32	sp|P37773|MPL_ECOLI UDP-N-acetylmuramate--L-alanyl-gamma-D-glutamyl-meso-2,6-diaminoheptandioate ligase OS=Escherichia coli (strain K12) OX=83333 GN=mpl PE=1 SV=3
Uncharacterized protein YcgM	ycgM	P76004	0.42736	0.466158	0.573575	0.941924	24.1066	23.9412	23.6636	26.7233	23.5453	24.5295	24.1469	24.0144	23.4602	24.5141	2	2	2	12.8	12.8	12.8	23.711	0	92.812	3531800000	10	16	sp|P76004|YCGM_ECOLI Uncharacterized protein YcgM OS=Escherichia coli (strain K12) OX=83333 GN=ycgM PE=1 SV=1
UPF0227 protein YcfP	ycfP	P0A8E1	0.464448	0.431472	0.567484	1.00747	26.7712	26.2776	26.3106	26.4284	26.7908	26.6	26.7462	24.8511	24.2225	26.0662	7	7	7	41.7	41.7	41.7	21.226	0	119.05	4118100000	13	46	sp|P0A8E1|YCFP_ECOLI UPF0227 protein YcfP OS=Escherichia coli (strain K12) OX=83333 GN=ycfP PE=1 SV=1
Uncharacterized protein YffS	yffS	P76550	1.13421	0.116429	0.56574	2.05951	24.6002	24.3383	24.6251	24.4851	24.2986	23.2791	24.3845	23.5202	24.5501	23.6463	5	5	5	26.8	26.8	26.8	29.751	0	30.002	1065800000	15	14	sp|P76550|YFFS_ECOLI Uncharacterized protein YffS OS=Escherichia coli (strain K12) OX=83333 GN=yffS PE=4 SV=2
Elongation factor P-like protein	yeiP	P0A6N8	0.943684	0.163107	0.56534	1.77482	25.7658	26.7214	25.8716	25.9192	25.8756	25.8638	24.8651	24.8442	25.5685	26.0079	7	7	7	35.8	35.8	35.8	21.532	0	161.79	7130600000	8	59	sp|P0A6N8|EFPL_ECOLI Elongation factor P-like protein OS=Escherichia coli (strain K12) OX=83333 GN=yeiP PE=1 SV=1
Polyamine aminopropyltransferase	speE	P09158	0.354564	0.537361	0.563411	0.808806	26.2304	26.0884	26.444	26.4465	26.9217	26.4728	23.6246	24.4638	26.2445	26.7061	8	8	8	43.1	43.1	43.1	32.321	0	89.776	7401500000	11	58	sp|P09158|SPEE_ECOLI Polyamine aminopropyltransferase OS=Escherichia coli (strain K12) OX=83333 GN=speE PE=1 SV=2
Inner membrane protein YhcB	yhcB	P0ADW3	0.490159	0.410563	0.561419	1.05214	27.0654	26.8623	26.5773	26.7412	24.3399	27.2476	26.7966	26.0235	26.255	26.8382	9	9	9	65.2	65.2	65.2	14.961	0	323.31	10992000000	9	61	sp|P0ADW3|YHCB_ECOLI Inner membrane protein YhcB OS=Escherichia coli (strain K12) OX=83333 GN=yhcB PE=1 SV=2
4-hydroxy-tetrahydrodipicolinate reductase	dapB	P04036	0.626181	0.310894	0.559943	1.27976	25.3373	25.516	25.3562	25.5343	24.7608	24.1031	25.7919	25.9926	23.9216	24.686	7	7	7	35.2	35.2	35.2	28.756	0	63.235	3507400000	19	37	sp|P04036|DAPB_ECOLI 4-hydroxy-tetrahydrodipicolinate reductase OS=Escherichia coli (strain K12) OX=83333 GN=dapB PE=1 SV=1
Protein YciN	yciN	P0AB61	0.321257	0.572977	0.559266	0.745591	25.8322	23.8522	25.8405	25.8439	25.9926	24.0077	23.0482	24.2646	25.0413	26.3429	5	5	5	69.9	69.9	69.9	9.3855	0	289.53	2693500000	5	39	sp|P0AB61|YCIN_ECOLI Protein YciN OS=Escherichia coli (strain K12) OX=83333 GN=yciN PE=1 SV=1
Fatty acid oxidation complex subunit alpha;Enoyl-CoA hydratase/Delta(3)-cis-Delta(2)-trans-enoyl-CoA isomerase/3-hydroxybutyryl-CoA epimerase;3-hydroxyacyl-CoA dehydrogenase	fadB	P21177	1.80546	0.0339424	0.546879	3.05712	26.3018	26.3899	26.6342	26.4685	26.3826	25.5564	26.0961	25.7094	26.0777	25.5882	20	20	20	30.5	30.5	30.5	79.593	0	180.48	9427400000	38	110	sp|P21177|FADB_ECOLI Fatty acid oxidation complex subunit alpha OS=Escherichia coli (strain K12) OX=83333 GN=fadB PE=1 SV=2
Uncharacterized protein YgiM	ygiM	P0ADT8	0.575922	0.343352	0.546585	1.19717	25.3525	25.4221	23.3216	23.9335	23.5568	24.3704	24.1862	24.2642	23.9164	23.4711	5	5	5	28.2	28.2	28.2	23.076	0	147.1	1525200000	12	12	sp|P0ADT8|YGIM_ECOLI Uncharacterized protein YgiM OS=Escherichia coli (strain K12) OX=83333 GN=ygiM PE=3 SV=1
Protein YchN	ychN	P0AB52	0.402041	0.490535	0.546275	0.896341	25.7828	22.9188	25.2615	25.9669	24.4359	24.1167	24.2463	25.022	24.9902	23.8062	3	3	3	41	41	41	12.693	0	76.797	1682100000	5	23	sp|P0AB52|YCHN_ECOLI Protein YchN OS=Escherichia coli (strain K12) OX=83333 GN=ychN PE=1 SV=1
USG-1 protein	usg	P08390	0.460091	0.435432	0.536591	0.999846	25.1307	24.386	25.2471	25.2374	23.2896	25.2166	24.074	23.4235	25.64	25.1386	9	9	9	32.9	32.9	32.9	36.364	0	98.931	3442100000	14	48	sp|P08390|USG_ECOLI USG-1 protein OS=Escherichia coli (strain K12) OX=83333 GN=usg PE=1 SV=1
Homoserine kinase	thrB	P00547	0.858635	0.187812	0.534234	1.64556	25.1572	25.3015	25.1476	25.1447	24.7317	25.6801	24.4274	25.007	23.9627	24.1121	3	3	3	10.3	10.3	10.3	33.623	0	10.762	1738300000	15	19	sp|P00547|KHSE_ECOLI Homoserine kinase OS=Escherichia coli (strain K12) OX=83333 GN=thrB PE=1 SV=2
Mannose-6-phosphate isomerase	manA	P00946	0.597522	0.329102	0.526962	1.23286	25.2009	23.6998	25.4737	25.3708	24.6416	25.3606	24.0112	24.0621	23.9696	24.4107	9	9	9	43.5	43.5	43.5	42.849	0	232.34	5486900000	20	61	sp|P00946|MANA_ECOLI Mannose-6-phosphate isomerase OS=Escherichia coli (strain K12) OX=83333 GN=manA PE=1 SV=1
Modulator of FtsH protease HflK	hflK	P0ABC7	0.377435	0.514169	0.525102	0.851328	25.3241	26.1495	25.6509	26.1336	25.5534	23.4028	24.5186	25.5702	26.7262	25.9653	20	20	20	57	57	57	45.544	0	323.31	9346200000	27	78	sp|P0ABC7|HFLK_ECOLI Modulator of FtsH protease HflK OS=Escherichia coli (strain K12) OX=83333 GN=hflK PE=1 SV=1
50S ribosomal protein L6	rplF	P0AG55	2.4185	0.013557	0.521806	4.0249	31.2915	30.6962	30.8032	31.1349	30.4644	30.3834	30.4803	30.2722	30.4787	30.6789	23	23	23	71.8	71.8	71.8	18.904	0	323.31	247120000000	9	490	sp|P0AG55|RL6_ECOLI 50S ribosomal protein L6 OS=Escherichia coli (strain K12) OX=83333 GN=rplF PE=1 SV=2
Protein YhgF	yhgF	P46837	1.07286	0.128959	0.519533	1.96838	24.3889	25.7016	25.1085	24.8509	24.2963	23.9986	24.5558	24.5894	24.7797	24.7378	14	14	14	23.7	23.7	23.7	85.119	0	283.23	3626400000	43	56	sp|P46837|YHGF_ECOLI Protein YhgF OS=Escherichia coli (strain K12) OX=83333 GN=yhgF PE=1 SV=3
GTPase Era	era	P06616	0.617799	0.31659	0.519272	1.26609	23.5889	25.0023	25.1359	25.4686	24.7362	24.0098	24.6	24.6345	24.2234	23.474	7	7	7	27.2	27.2	27.2	33.81	0	55.559	1895900000	14	29	sp|P06616|ERA_ECOLI GTPase Era OS=Escherichia coli (strain K12) OX=83333 GN=era PE=1 SV=2
50S ribosomal protein L4	rplD	P60723	1.61776	0.044786	0.519065	2.77493	32.0734	32.3443	31.4552	31.9924	31.5017	31.2313	31.587	31.5793	31.6776	31.1067	21	21	21	80.6	80.6	80.6	22.086	0	323.31	306710000000	11	497	sp|P60723|RL4_ECOLI 50S ribosomal protein L4 OS=Escherichia coli (strain K12) OX=83333 GN=rplD PE=1 SV=1
50S ribosomal protein L17	rplQ	P0AG44	1.54958	0.0505772	0.517714	2.67345	31.4165	31.6495	31.3467	31.7792	30.8761	30.9764	30.8968	30.5797	31.2898	31.5628	24	24	24	90.6	90.6	90.6	14.364	0	323.31	410310000000	6	503	sp|P0AG44|RL17_ECOLI 50S ribosomal protein L17 OS=Escherichia coli (strain K12) OX=83333 GN=rplQ PE=1 SV=1
Fumarate hydratase class II	fumC	P05042	0.899737	0.174982	0.512443	1.70825	25.7495	25.2292	26.0918	25.6119	25.1372	25.8923	25.2757	24.3127	25.3628	24.9684	15	15	15	34.5	34.5	34.5	50.488	0	228.19	6594300000	22	74	sp|P05042|FUMC_ECOLI Fumarate hydratase class II OS=Escherichia coli (strain K12) OX=83333 GN=fumC PE=1 SV=1
3-dehydroquinate synthase	aroB	P07639	0.40936	0.482132	0.512116	0.909593	25.2094	25.7425	25.5528	25.6117	26.1297	25.7167	24.6146	26.0185	24.0667	23.5557	7	7	7	25.7	25.7	25.7	38.881	0	116.45	4397400000	19	55	sp|P07639|AROB_ECOLI 3-dehydroquinate synthase OS=Escherichia coli (strain K12) OX=83333 GN=aroB PE=1 SV=1
Chromate reductase	chrR	P0AGE6	0.742398	0.238255	0.511326	1.46544	25.4584	25.9215	25.2143	25.1085	25.0489	25.6347	24.1036	24.2869	24.8998	25.512	8	8	8	59	59	59	20.375	0	160.14	4578600000	9	56	sp|P0AGE6|CHRR_ECOLI Quinone reductase OS=Escherichia coli (strain K12) OX=83333 GN=chrR PE=1 SV=1
3-oxoacyl-[acyl-carrier-protein] synthase 1	fabB	P0A953	1.94662	0.0270698	0.510099	3.27285	29.2919	29.6902	29.2	29.0152	28.9647	28.5352	28.5707	28.9319	28.712	29.0207	22	22	22	58.6	58.6	58.6	42.613	0	323.31	118450000000	16	387	sp|P0A953|FABB_ECOLI 3-oxoacyl-[acyl-carrier-protein] synthase 1 OS=Escherichia coli (strain K12) OX=83333 GN=fabB PE=1 SV=1
Galactitol-specific phosphotransferase enzyme IIB component	gatB	P37188	1.79103	0.0349106	0.509458	3.03525	29.4314	29.9073	29.7931	29.6717	28.9552	29.1039	29.0035	28.9828	29.6373	29.4658	4	4	4	37.2	37.2	37.2	10.222	0	323.31	39264000000	5	89	sp|P37188|PTKB_ECOLI PTS system galactitol-specific EIIB component OS=Escherichia coli (strain K12) OX=83333 GN=gatB PE=1 SV=2
Bifunctional protein PutA;Proline dehydrogenase;Delta-1-pyrroline-5-carboxylate dehydrogenase	putA	P09546	0.950932	0.161614	0.506154	1.78576	27.8086	27.9905	27.8234	27.8501	27.4164	27.9211	26.6023	26.7689	27.7754	27.6879	54	54	54	47.7	47.7	47.7	143.81	0	323.31	50872000000	63	364	sp|P09546|PUTA_ECOLI Bifunctional protein PutA OS=Escherichia coli (strain K12) OX=83333 GN=putA PE=1 SV=3
Uncharacterized protein YdhQ	ydhQ	P77552	0.325751	0.56786	0.498824	0.754216	24.1079	23.8275	26.8947	24.0204	23.9009	23.6933	25.4459	24.0963	23.888	24.2583	6	6	6	14.4	14.4	14.4	42.876	0	119.38	4595100000	16	17	sp|P77552|YDHQ_ECOLI Uncharacterized protein YdhQ OS=Escherichia coli (strain K12) OX=83333 GN=ydhQ PE=4 SV=1
Chaperone protein DnaJ	dnaJ	P08622	0.775582	0.222625	0.492424	1.51734	27.0209	27.0812	25.924	26.8751	25.284	26.4866	26.3683	26.2736	26.6022	26.3827	13	13	13	28.7	28.7	28.7	41.1	0	258.21	11873000000	16	97	sp|P08622|DNAJ_ECOLI Chaperone protein DnaJ OS=Escherichia coli (strain K12) OX=83333 GN=dnaJ PE=1 SV=3
Protein translocase subunit SecA	secA	P10408	1.11139	0.121043	0.490801	2.02565	26.3564	26.4443	26.5795	26.1989	26.4043	25.9178	25.6275	25.422	25.5455	26.5065	41	41	41	57.6	57.6	57.6	102.02	0	323.31	26711000000	49	246	sp|P10408|SECA_ECOLI Protein translocase subunit SecA OS=Escherichia coli (strain K12) OX=83333 GN=secA PE=1 SV=2
2-methylisocitrate lyase	prpB	P77541	1.25678	0.0916889	0.485133	2.24072	28.7788	29.1809	28.9216	29.0584	28.6928	27.7791	28.7238	28.8504	28.2777	28.6749	20	20	20	72.3	72.3	72.3	32.134	0	323.31	51151000000	13	294	sp|P77541|PRPB_ECOLI 2-methylisocitrate lyase OS=Escherichia coli (strain K12) OX=83333 GN=prpB PE=1 SV=3
tRNA (cmo5U34)-methyltransferase	cmoA	P76290	0.77949	0.220427	0.483031	1.52343	24.9394	25.4327	24.9198	24.8392	23.7613	24.2856	24.8247	24.1918	25.4104	24.8247	4	4	4	21.5	21.5	21.5	27.776	0	64.632	1834000000	15	28	sp|P76290|CMOA_ECOLI Carboxy-S-adenosyl-L-methionine synthase OS=Escherichia coli (strain K12) OX=83333 GN=cmoA PE=1 SV=1
2-methylcitrate dehydratase	prpD	P77243	1.35786	0.0750778	0.476888	2.38984	28.9563	28.8201	29.574	29.2286	28.7923	28.7956	28.6305	29.0543	28.1814	28.5531	29	29	29	72.7	72.7	72.7	53.951	0	323.31	49669000000	26	331	sp|P77243|PRPD_ECOLI 2-methylcitrate dehydratase OS=Escherichia coli (strain K12) OX=83333 GN=prpD PE=1 SV=3
Glucose-1-phosphate thymidylyltransferase 1	rmlA1	P37744	0.495578	0.406636	0.4768	1.06148	26.3836	26.2292	26.6845	26.4267	26.4401	26.3097	24.2262	25.956	26.2806	26.5125	17	17	17	44.7	44.7	44.7	32.693	0	188.41	11500000000	19	84	sp|P37744|RMLA1_ECOLI Glucose-1-phosphate thymidylyltransferase 1 OS=Escherichia coli (strain K12) OX=83333 GN=rfbA PE=1 SV=2
2,3-bisphosphoglycerate-dependent phosphoglycerate mutase	gpmA	P62707	2.19251	0.0183146	0.472058	3.65805	30.1733	30.1229	29.8457	30.1014	29.6098	29.3523	29.6905	29.8516	29.2814	29.7468	26	26	26	92.4	92.4	92.4	28.556	0	323.31	166760000000	14	583	sp|P62707|GPMA_ECOLI 2,3-bisphosphoglycerate-dependent phosphoglycerate mutase OS=Escherichia coli (strain K12) OX=83333 GN=gpmA PE=1 SV=2
Glucose-6-phosphate 1-dehydrogenase;Extracellular death factor	zwf	P0AC53	0.562378	0.354355	0.470428	1.17463	26.0515	25.3908	26.3572	25.5325	24.8852	25.6446	25.6604	24.2452	26.2647	25.4754	17	17	17	36.5	36.5	36.5	55.704	0	295.07	10459000000	31	83	sp|P0AC53|G6PD_ECOLI Glucose-6-phosphate 1-dehydrogenase OS=Escherichia coli (strain K12) OX=83333 GN=zwf PE=1 SV=1
Lipopolysaccharide export system ATP-binding protein LptB	lptB	P0A9V1	0.500533	0.403346	0.468344	1.06999	26.164	26.1669	26.0161	26.1538	25.8483	25.5075	26.4061	26.3628	25.7517	24.0647	11	11	11	48.5	48.5	48.5	26.8	0	246.4	5701600000	15	60	sp|P0A9V1|LPTB_ECOLI Lipopolysaccharide export system ATP-binding protein LptB OS=Escherichia coli (strain K12) OX=83333 GN=lptB PE=1 SV=2
Ribokinase	rbsK	P0A9J6	0.646267	0.297427	0.467031	1.31234	25.0872	25.0271	24.9705	24.8201	24.4503	24.9577	24.9492	24.6381	23.1587	24.9012	6	6	6	23.3	23.3	23.3	32.29	0	120.63	3345700000	15	31	sp|P0A9J6|RBSK_ECOLI Ribokinase OS=Escherichia coli (strain K12) OX=83333 GN=rbsK PE=1 SV=1
Elongation factor Tu 2	tufB	P0CE48	0.874034	0.181964	0.466799	1.6691	28.2516	29.4045	27.9957	28.6554	28.1454	27.7625	28.2712	27.8138	28.2086	28.4586	58	2	2	92.9	4.1	4.1	43.313	0	10.461	11234000000	22	29	sp|P0CE48|EFTU2_ECOLI Elongation factor Tu 2 OS=Escherichia coli (strain K12) OX=83333 GN=tufB PE=1 SV=1
Nitrogen regulatory protein	ptsN	P69829	0.413695	0.479046	0.460818	0.917413	25.3268	25.0658	25.5188	25.3278	25.4155	24.9446	23.3279	25.3449	24.0857	25.9752	5	5	5	38	38	38	17.959	0	70.023	4214800000	7	39	sp|P69829|PTSN_ECOLI Nitrogen regulatory protein OS=Escherichia coli (strain K12) OX=83333 GN=ptsN PE=1 SV=1
Protein YiiM	yiiM	P32157	0.239519	0.670652	0.460469	0.582808	26.1882	27.0938	25.6635	26.9554	27.2473	24.1603	26.3917	27.1779	24.1852	26.9261	10	10	10	39.7	39.7	39.7	25.342	0	90.509	5535000000	12	53	sp|P32157|YIIM_ECOLI Protein YiiM OS=Escherichia coli (strain K12) OX=83333 GN=yiiM PE=1 SV=2
Phosphatidylserine decarboxylase proenzyme;Phosphatidylserine decarboxylase alpha chain;Phosphatidylserine decarboxylase beta chain	psd	P0A8K1	0.739044	0.238938	0.457055	1.46017	25.0386	23.9248	25.1279	24.0762	24.0068	23.9469	23.5711	23.9393	24.5114	24.5335	6	6	6	30.4	30.4	30.4	35.934	0	122.17	1673100000	13	21	sp|P0A8K1|PSD_ECOLI Phosphatidylserine decarboxylase proenzyme OS=Escherichia coli (strain K12) OX=83333 GN=psd PE=1 SV=1
Acyl-coenzyme A dehydrogenase	fadE	Q47146	0.55658	0.359233	0.452145	1.16494	25.0984	25.795	25.0604	23.9645	24.5691	25.2085	23.9645	24.9639	24.3424	24.1163	15	15	15	20.4	20.4	20.4	89.223	0	79.394	3784700000	38	49	sp|Q47146|FADE_ECOLI Acyl-coenzyme A dehydrogenase OS=Escherichia coli (strain K12) OX=83333 GN=fadE PE=2 SV=2
Leucine-responsive regulatory protein	lrp	P0ACJ0	0.736671	0.239929	0.450859	1.45643	26.4469	25.7806	26.1096	26.4678	25.8311	25.8709	26.3225	24.6953	25.7864	25.9961	8	8	8	31.1	31.1	31.1	18.887	0	57.52	5789100000	10	40	sp|P0ACJ0|LRP_ECOLI Leucine-responsive regulatory protein OS=Escherichia coli (strain K12) OX=83333 GN=lrp PE=1 SV=2
30S ribosomal protein S20	rpsT	P0A7U7	1.17481	0.109436	0.44728	2.11963	30.5129	31.302	30.5521	30.825	30.4421	29.9014	30.0811	30.4008	30.584	30.6949	11	11	11	66.7	66.7	66.7	9.6843	0	323.31	202720000000	3	295	sp|P0A7U7|RS20_ECOLI 30S ribosomal protein S20 OS=Escherichia coli (strain K12) OX=83333 GN=rpsT PE=1 SV=2
Dihydrolipoyllysine-residue succinyltransferase component of 2-oxoglutarate dehydrogenase complex	sucB	P0AFG6	4.9285	0.00117647	0.443865	9.56822	28.8205	29.0117	28.9189	28.8297	28.4475	28.483	28.3434	28.4388	28.4872	28.508	29	29	29	63.2	63.2	63.2	44.011	0	323.31	159380000000	20	583	sp|P0AFG6|ODO2_ECOLI Dihydrolipoyllysine-residue succinyltransferase component of 2-oxoglutarate dehydrogenase complex OS=Escherichia coli (strain K12) OX=83333 GN=sucB PE=1 SV=2
ATP synthase subunit beta	atpD	P0ABB4	2.496	0.0118582	0.443778	4.15396	30.0691	30.3868	30.6855	30.3396	29.9906	30.0235	29.9389	29.8318	29.8551	29.9188	51	51	51	98	98	98	50.325	0	323.31	314360000000	24	771	sp|P0ABB4|ATPB_ECOLI ATP synthase subunit beta OS=Escherichia coli (strain K12) OX=83333 GN=atpD PE=1 SV=2
Ribonucleotide monophosphatase NagD	nagD	P0AF24	0.741432	0.238111	0.439136	1.46392	24.9223	23.7647	24.8606	24.9278	24.4671	23.5447	24.3111	24.6416	24.0039	24.1101	4	4	4	27.6	27.6	27.6	27.163	0	111.42	1642200000	12	15	sp|P0AF24|NAGD_ECOLI Ribonucleotide monophosphatase NagD OS=Escherichia coli (strain K12) OX=83333 GN=nagD PE=1 SV=1
UPF0098 protein YbhB	ybhB	P12994	0.5772	0.342779	0.43824	1.19929	25.4363	25.1527	25.3483	24.8681	24.0662	25.1231	24.4302	23.9998	25.3416	25.6176	4	4	4	36.7	36.7	36.7	17.085	0	68.891	2991000000	6	44	sp|P12994|YBHB_ECOLI UPF0098 protein YbhB OS=Escherichia coli (strain K12) OX=83333 GN=ybhB PE=1 SV=2
Low specificity L-threonine aldolase	ltaE	P75823	0.357316	0.536044	0.437127	0.813959	25.7468	26.6216	25.6683	25.8281	25.9004	26.5676	24.3946	24.1923	25.8374	26.2818	13	13	13	36.9	36.9	36.9	36.494	0	115.72	7613300000	17	66	sp|P75823|LTAE_ECOLI Low specificity L-threonine aldolase OS=Escherichia coli (strain K12) OX=83333 GN=ltaE PE=1 SV=1
6,7-dimethyl-8-ribityllumazine synthase	ribE	P61714	3.55808	0.00315385	0.435997	6.14124	28.5579	28.7572	28.783	28.6614	28.048	28.2444	28.2855	28.3188	28.2405	28.3861	8	8	8	69.2	69.2	69.2	16.156	0	323.31	31020000000	6	110	sp|P61714|RISB_ECOLI 6,7-dimethyl-8-ribityllumazine synthase OS=Escherichia coli (strain K12) OX=83333 GN=ribE PE=1 SV=1
Mannitol-1-phosphate 5-dehydrogenase	mtlD	P09424	0.425402	0.467493	0.435074	0.938426	26.054	26.098	25.8467	25.7384	25.3326	25.5418	24.0046	25.6224	25.6798	26.814	16	16	16	43.7	43.7	43.7	41.139	0	323.31	19699000000	19	135	sp|P09424|MTLD_ECOLI Mannitol-1-phosphate 5-dehydrogenase OS=Escherichia coli (strain K12) OX=83333 GN=mtlD PE=1 SV=3
Purine nucleoside phosphorylase DeoD-type	deoD	P0ABP8	2.5961	0.0103111	0.434398	4.32337	29.6117	29.3148	29.5911	29.5925	29.0033	28.9409	28.9407	29.101	29.2421	29.3308	20	20	20	73.2	73.2	73.2	25.95	0	323.31	69471000000	16	261	sp|P0ABP8|DEOD_ECOLI Purine nucleoside phosphorylase DeoD-type OS=Escherichia coli (strain K12) OX=83333 GN=deoD PE=1 SV=2
Cold shock protein CspA	cspA	P0A9X9	0.349526	0.542145	0.434055	0.799346	25.4174	23.0293	25.9023	25.3369	25.0434	24.7317	24.4729	24.2663	24.4531	23.9572	6	6	6	85.7	85.7	85.7	7.4032	0	323.31	2756000000	5	19	sp|P0A9X9|CSPA_ECOLI Cold shock protein CspA OS=Escherichia coli (strain K12) OX=83333 GN=cspA PE=1 SV=2
DNA polymerase I	polA	P00582	0.792692	0.216202	0.433421	1.54395	26.2508	26.3494	26.2452	26.001	26.2421	26.3562	25.3673	24.9422	25.948	25.8134	37	37	37	52	52	52	103.12	0	323.31	20275000000	46	167	sp|P00582|DPO1_ECOLI DNA polymerase I OS=Escherichia coli (strain K12) OX=83333 GN=polA PE=1 SV=1
Recombination-associated protein RdgC	rdgC	P36767	1.05293	0.134699	0.427132	1.93868	25.1661	25.161	25.3972	25.0219	24.7768	24.8999	24.283	25.0718	24.2551	25.2698	9	9	9	38	38	38	33.993	0	104.28	3778300000	15	42	sp|P36767|RDGC_ECOLI Recombination-associated protein RdgC OS=Escherichia coli (strain K12) OX=83333 GN=rdgC PE=1 SV=1
Peptidyl-prolyl cis-trans isomerase D	ppiD	P0ADY1	1.02335	0.140387	0.424944	1.89451	26.8365	26.3152	26.7972	26.6047	26.1996	26.5871	25.7374	25.8885	26.0977	26.7706	20	20	20	36.6	36.6	36.6	68.149	0	323.31	13409000000	34	135	sp|P0ADY1|PPID_ECOLI Periplasmic chaperone PpiD OS=Escherichia coli (strain K12) OX=83333 GN=ppiD PE=1 SV=1
Hypoxanthine phosphoribosyltransferase	hpt	P0A9M2	0.693978	0.266487	0.420761	1.38887	26.4864	26.986	26.5399	26.4441	26.2826	25.3418	25.6989	26.6367	26.4154	26.7847	9	9	9	38.8	38.8	38.8	20.115	0	153.74	11313000000	9	74	sp|P0A9M2|HPRT_ECOLI Hypoxanthine phosphoribosyltransferase OS=Escherichia coli (strain K12) OX=83333 GN=hpt PE=1 SV=1
DNA-binding protein StpA	stpA	P0ACG1	0.474435	0.422811	0.419027	1.0249	26.001	23.9493	24.9334	24.9302	24.5898	25.1995	24.1082	23.9026	24.8022	24.6044	6	6	6	57.5	57.5	57.5	15.347	0	43.963	1764100000	9	19	sp|P0ACG1|STPA_ECOLI DNA-binding protein StpA OS=Escherichia coli (strain K12) OX=83333 GN=stpA PE=1 SV=1
ATP-dependent Clp protease ATP-binding subunit ClpX	clpX	P0A6H1	0.682674	0.272867	0.418942	1.37084	26.1677	26.3661	26.5826	26.1346	26.0857	26.4422	25.128	25.4601	26.5963	25.6507	20	20	20	57.5	57.5	57.5	46.355	0	323.31	14343000000	26	145	sp|P0A6H1|CLPX_ECOLI ATP-dependent Clp protease ATP-binding subunit ClpX OS=Escherichia coli (strain K12) OX=83333 GN=clpX PE=1 SV=2
Uncharacterized lipoprotein YajG	yajG	P0ADA5	0.51125	0.397114	0.417857	1.08834	26.1009	26.2901	26.4534	26.006	25.6643	26.1257	26.1384	26.1288	26.3479	24.3633	8	8	8	58.9	58.9	58.9	20.95	0	200.25	5174000000	8	57	sp|P0ADA5|YAJG_ECOLI Uncharacterized lipoprotein YajG OS=Escherichia coli (strain K12) OX=83333 GN=yajG PE=3 SV=1
Universal stress protein A	uspA	P0AED0	0.837685	0.195301	0.411749	1.61342	28.5933	28.9855	27.5956	28.3761	27.7892	27.8462	28.2671	28.1306	28.0761	27.746	8	8	8	83.3	83.3	83.3	16.066	0	323.31	37757000000	4	200	sp|P0AED0|USPA_ECOLI Universal stress protein A OS=Escherichia coli (strain K12) OX=83333 GN=uspA PE=1 SV=2
Chaperone protein YcdY	ycdY	P75915	0.239552	0.671449	0.408296	0.582876	25.1469	24.3076	23.7716	26.0409	24.1722	23.4706	26.6077	24.5224	23.7199	23.958	5	5	5	33.7	33.7	33.7	20.724	0	32.313	3329200000	9	33	sp|P75915|YCDY_ECOLI Chaperone protein YcdY OS=Escherichia coli (strain K12) OX=83333 GN=ycdY PE=1 SV=1
Peptidoglycan-associated lipoprotein	pal	P0A912	0.804772	0.212137	0.403116	1.56267	25.8738	24.647	24.6752	24.8292	24.7585	24.3405	24.8836	24.4828	24.7606	24.3933	5	5	5	34.7	34.7	34.7	18.824	0	26.061	1381200000	7	22	sp|P0A912|PAL_ECOLI Peptidoglycan-associated lipoprotein OS=Escherichia coli (strain K12) OX=83333 GN=pal PE=1 SV=1
Phosphoribosylformylglycinamidine cyclo-ligase	purM	P08178	0.388144	0.502829	0.402419	0.871008	25.0511	23.237	25.172	25.3765	23.8123	24.6213	23.8646	24.0497	24.4605	25.0321	4	4	4	19.7	19.7	19.7	36.854	0	75.31	2431700000	12	18	sp|P08178|PUR5_ECOLI Phosphoribosylformylglycinamidine cyclo-ligase OS=Escherichia coli (strain K12) OX=83333 GN=purM PE=1 SV=3
Bifunctional protein HldE;D-beta-D-heptose 7-phosphate kinase;D-beta-D-heptose 1-phosphate adenylyltransferase	hldE	P76658	0.633926	0.305327	0.400098	1.29235	26.2251	26.2191	26.3503	26.2413	26.2059	26.3218	26.0936	24.7492	25.5707	26.2118	14	14	14	38.8	38.8	38.8	51.05	0	323.31	11356000000	27	104	sp|P76658|HLDE_ECOLI Bifunctional protein HldE OS=Escherichia coli (strain K12) OX=83333 GN=hldE PE=1 SV=1
2-iminobutanoate/2-iminopropanoate deaminase	ridA	P0AF93	1.19526	0.105412	0.400057	2.14987	29.3082	30.0693	29.4073	29.5583	29.2029	29.1072	29.4084	29.525	29.0472	28.8237	10	10	10	91.4	91.4	91.4	13.611	0	236.94	31625000000	6	113	sp|P0AF93|RIDA_ECOLI 2-iminobutanoate/2-iminopropanoate deaminase OS=Escherichia coli (strain K12) OX=83333 GN=ridA PE=1 SV=2
Acetate kinase	ackA	P0A6A3	0.698961	0.263796	0.398611	1.3968	27.747	28.1428	28.0583	27.9318	27.7781	26.8298	27.1969	27.9004	27.3792	28.3438	16	16	16	53.5	53.5	53.5	43.29	0	323.31	35131000000	19	184	sp|P0A6A3|ACKA_ECOLI Acetate kinase OS=Escherichia coli (strain K12) OX=83333 GN=ackA PE=1 SV=1
Alcohol dehydrogenase YqhD	yqhD	Q46856	0.556569	0.358656	0.396722	1.16493	25.1397	24.1712	24.0181	24.8509	24.7892	23.3116	23.969	24.4016	24.4807	23.9373	11	11	11	39	39	39	42.097	0	86.762	2878200000	18	18	sp|Q46856|YQHD_ECOLI Alcohol dehydrogenase YqhD OS=Escherichia coli (strain K12) OX=83333 GN=yqhD PE=1 SV=1
Beta-1,6-galactofuranosyltransferase WbbI	wbbI	P37749	1.04353	0.136426	0.392522	1.92466	24.2576	24.9173	24.3778	24.8039	24.6067	24.3282	23.8486	23.9624	24.4699	23.9641	7	7	7	21.5	21.5	21.5	37.757	0	114.81	2039600000	19	24	sp|P37749|WBBI_ECOLI Beta-1,6-galactofuranosyltransferase WbbI OS=Escherichia coli (strain K12) OX=83333 GN=wbbI PE=1 SV=1
Serine acetyltransferase	cysE	P0A9D4	0.640825	0.300265	0.391668	1.30353	24.5221	25.2906	24.3517	24.5783	24.834	24.189	23.4629	24.4952	24.6785	24.1042	4	4	4	28.6	28.6	28.6	29.316	0	58.406	1492200000	13	23	sp|P0A9D4|CYSE_ECOLI Serine acetyltransferase OS=Escherichia coli (strain K12) OX=83333 GN=cysE PE=1 SV=1
Aerobic respiration control protein ArcA	arcA	P0A9Q1	3.06815	0.00395833	0.39074	5.16843	30.0209	29.7004	29.9143	30.0322	29.4534	29.4705	29.6705	29.4602	29.5953	29.5073	16	16	16	65.5	65.5	65.5	27.292	0	323.31	49770000000	11	195	sp|P0A9Q1|ARCA_ECOLI Aerobic respiration control protein ArcA OS=Escherichia coli (strain K12) OX=83333 GN=arcA PE=1 SV=1
Putative mannosyl-3-phosphoglycerate phosphatase	yedP	P76329	0.800286	0.21313	0.389189	1.55572	24.3673	24.8423	23.9037	23.9355	24.0769	23.7841	23.7074	24.2615	24.1128	23.2955	6	6	6	19.2	19.2	19.2	30.439	0	56.589	1678600000	13	25	sp|P76329|MPGP_ECOLI Mannosyl-3-phosphoglycerate phosphatase OS=Escherichia coli (strain K12) OX=83333 GN=yedP PE=1 SV=1
Flavodoxin-1	fldA	P61949	0.804196	0.212114	0.388796	1.56177	25.8355	25.477	25.2613	25.6753	25.1681	24.8709	25.8252	25.5085	24.5642	25.104	7	7	7	55.7	55.7	55.7	19.737	0	291.82	5134300000	7	36	sp|P61949|FLAV_ECOLI Flavodoxin 1 OS=Escherichia coli (strain K12) OX=83333 GN=fldA PE=1 SV=2
Lon protease	lon	P0A9M0	2.3287	0.0143951	0.387379	3.8775	27.4558	27.2944	27.4787	27.3365	27.1215	27.2424	26.8176	26.8078	26.9094	27.125	48	48	48	59.4	59.4	59.4	87.437	0	323.31	55117000000	40	381	sp|P0A9M0|LON_ECOLI Lon protease OS=Escherichia coli (strain K12) OX=83333 GN=lon PE=1 SV=1
Ribonucleoside-diphosphate reductase 1 subunit beta	nrdB	P69924	0.325814	0.568539	0.385737	0.754336	25.9226	26.025	25.9227	26.2614	26.7566	26.6554	24.5411	24.8908	26.1787	24.8606	8	8	8	31.4	31.4	31.4	43.517	0	323.31	6883200000	20	63	sp|P69924|RIR2_ECOLI Ribonucleoside-diphosphate reductase 1 subunit beta OS=Escherichia coli (strain K12) OX=83333 GN=nrdB PE=1 SV=2
Chain length determinant protein	wzzB	P76372	0.232384	0.680805	0.384445	0.567999	26.3097	26.4139	26.1033	26.1541	25.0662	26.7216	26.641	23.5014	26.4723	26.7624	10	10	10	42.6	42.6	42.6	36.454	0	242.59	9614900000	17	66	sp|P76372|WZZB_ECOLI Chain length determinant protein OS=Escherichia coli (strain K12) OX=83333 GN=wzzB PE=1 SV=2
Oxygen-insensitive NADPH nitroreductase	nfsA	P17117	0.508703	0.397331	0.379811	1.08399	24.386	24.0139	25.2786	24.6907	24.4805	24.6326	23.7889	24.8621	23.4149	24.096	6	6	6	27.9	27.9	27.9	26.8	0	85.715	2463600000	12	28	sp|P17117|NFSA_ECOLI Oxygen-insensitive NADPH nitroreductase OS=Escherichia coli (strain K12) OX=83333 GN=nfsA PE=1 SV=2
Molybdate-binding periplasmic protein	modA	P37329	0.215524	0.701016	0.378496	0.532568	25.6929	25.6223	25.5143	23.2495	24.1922	24.5775	25.9244	22.9109	25.4344	24.8081	4	4	4	28	28	28	27.364	0	32.308	1004300000	18	9	sp|P37329|MODA_ECOLI Molybdate-binding protein ModA OS=Escherichia coli (strain K12) OX=83333 GN=modA PE=1 SV=1
Trigger factor	tig	P0A850	3.11419	0.00368889	0.377802	5.25539	29.5481	29.802	29.6954	29.6592	29.3121	29.1327	29.2518	29.4047	29.2421	29.4469	54	54	54	79.2	79.2	79.2	48.192	0	323.31	307040000000	26	935	sp|P0A850|TIG_ECOLI Trigger factor OS=Escherichia coli (strain K12) OX=83333 GN=tig PE=1 SV=1
Phosphocarrier protein HPr	ptsH	P0AA04	1.78365	0.035024	0.377147	3.02408	29.4552	29.4935	29.295	29.3534	28.6617	28.855	29.0144	29.1571	29.3156	29.1289	10	10	10	92.9	92.9	92.9	9.1193	0	323.31	35215000000	5	128	sp|P0AA04|PTHP_ECOLI Phosphocarrier protein HPr OS=Escherichia coli (strain K12) OX=83333 GN=ptsH PE=1 SV=1
Putative acid--amine ligase YgiC	ygiC	P0ADT5	0.541161	0.371223	0.376582	1.13906	25.0071	25.226	25.5117	24.9426	23.5727	24.7816	25.0951	25.1155	24.9953	25.2114	9	9	9	29	29	29	45.025	0	43.442	3234900000	18	34	sp|P0ADT5|YGIC_ECOLI Putative acid--amine ligase YgiC OS=Escherichia coli (strain K12) OX=83333 GN=ygiC PE=1 SV=1
50S ribosomal protein L18	rplR	P0C018	0.760933	0.228392	0.374674	1.49448	30.4998	30.5185	29.4575	30.6852	29.919	29.4931	29.8793	30.019	30.1581	30.025	11	11	11	78.6	78.6	78.6	12.769	0	323.31	72982000000	6	245	sp|P0C018|RL18_ECOLI 50S ribosomal protein L18 OS=Escherichia coli (strain K12) OX=83333 GN=rplR PE=1 SV=1
Uncharacterized protein YggE	yggE	P0ADS6	1.68449	0.040381	0.374603	2.87473	27.7968	27.9626	27.4118	27.6613	27.4368	26.9889	27.3741	27.4187	27.2954	27.4871	13	13	13	43.5	43.5	43.5	26.635	0	323.31	22474000000	10	121	sp|P0ADS6|YGGE_ECOLI Uncharacterized protein YggE OS=Escherichia coli (strain K12) OX=83333 GN=yggE PE=4 SV=1
Small-conductance mechanosensitive channel	mscS	P0C0S1	0.184563	0.742073	0.374478	0.465785	26.5691	24.1014	26.5315	23.3816	24.3395	26.0117	24.2587	24.9182	23.5125	25.5881	7	7	7	31.8	31.8	31.8	30.896	0	118.07	3490300000	11	14	sp|P0C0S1|MSCS_ECOLI Small-conductance mechanosensitive channel OS=Escherichia coli (strain K12) OX=83333 GN=mscS PE=1 SV=1
Malate dehydrogenase	mdh	P61889	2.09055	0.022125	0.371444	3.49672	30.555	30.5741	30.4689	30.4933	30.4529	29.8192	30.2286	30.1476	30.107	30.153	34	34	34	84.3	84.3	84.3	32.337	0	323.31	247460000000	14	614	sp|P61889|MDH_ECOLI Malate dehydrogenase OS=Escherichia coli (strain K12) OX=83333 GN=mdh PE=1 SV=1
Acetyl-coenzyme A carboxylase carboxyl transferase subunit beta	accD	P0A9Q5	0.856222	0.18828	0.371362	1.64187	27.4979	27.418	27.2575	26.7351	26.6532	27.1438	27.3037	26.3275	26.7396	26.9664	20	20	20	66.4	66.4	66.4	33.322	0	323.31	27251000000	18	166	sp|P0A9Q5|ACCD_ECOLI Acetyl-coenzyme A carboxylase carboxyl transferase subunit beta OS=Escherichia coli (strain K12) OX=83333 GN=accD PE=1 SV=1
Glutathione S-transferase GstB	gstB	P0ACA7	0.437515	0.458923	0.370896	0.960012	26.8393	26.9311	26.9426	26.9516	26.8113	25.2652	26.0062	27.0906	26.8868	27.2114	12	12	12	43.8	43.8	43.8	23.713	0	207.42	14428000000	13	95	sp|P0ACA7|GSTB_ECOLI Glutathione S-transferase GstB OS=Escherichia coli (strain K12) OX=83333 GN=gstB PE=1 SV=1
Chaperone modulatory protein CbpM	cbpM	P63264	0.298486	0.596231	0.367584	0.701409	25.8114	24.9027	23.8854	24.9813	24.5031	25.9286	23.4401	24.1624	24.3167	24.8149	2	2	2	29.7	29.7	29.7	11.512	0	71.338	2367500000	2	18	sp|P63264|CBPM_ECOLI Chaperone modulatory protein CbpM OS=Escherichia coli (strain K12) OX=83333 GN=cbpM PE=1 SV=1
NADP-dependent malic enzyme	maeB	P76558	1.18615	0.106971	0.367146	2.1364	28.0106	28.1442	28.4708	27.9775	27.8299	27.9009	27.2226	27.7713	27.9816	27.9955	29	29	29	55.1	55.1	55.1	82.416	0	323.31	60579000000	41	330	sp|P76558|MAO2_ECOLI NADP-dependent malic enzyme OS=Escherichia coli (strain K12) OX=83333 GN=maeB PE=1 SV=1
Rod shape-determining protein MreB	mreB	P0A9X4	1.0664	0.13	0.366182	1.95877	27.7459	28.0293	27.6934	27.7197	27.5347	27.7197	27.194	26.8464	27.562	27.7285	17	17	17	43.2	43.2	43.2	36.952	0	323.31	44993000000	16	236	sp|P0A9X4|MREB_ECOLI Cell shape-determining protein MreB OS=Escherichia coli (strain K12) OX=83333 GN=mreB PE=1 SV=1
Pyruvate kinase I	pykF	P0AD61	1.64491	0.0429104	0.365849	2.81547	28.5799	28.7428	28.2996	28.5834	28.0557	28.1518	27.9099	28.128	28.4623	28.4056	34	34	34	64.7	64.7	64.7	50.729	0	323.31	93327000000	27	400	sp|P0AD61|KPYK1_ECOLI Pyruvate kinase I OS=Escherichia coli (strain K12) OX=83333 GN=pykF PE=1 SV=1
Histidinol dehydrogenase	hisD	P06988	0.303682	0.590813	0.365241	0.711564	25.8655	25.6956	25.9807	25.7842	26.1995	26.2744	24.1064	26.3531	25.4878	24.3764	9	9	9	26.7	26.7	26.7	46.11	0	55.278	2920400000	15	44	sp|P06988|HISX_ECOLI Histidinol dehydrogenase OS=Escherichia coli (strain K12) OX=83333 GN=hisD PE=1 SV=5
Proline--tRNA ligase	proS	P16659	1.2614	0.0907521	0.364021	2.24753	26.9556	27.0205	27.0089	26.9249	26.2616	26.9402	26.4859	26.3138	26.6684	27.0108	31	31	31	63.6	63.6	63.6	63.692	0	323.31	35471000000	29	251	sp|P16659|SYP_ECOLI Proline--tRNA ligase OS=Escherichia coli (strain K12) OX=83333 GN=proS PE=1 SV=4
Outer membrane protein A	ompA	P0A910	0.997922	0.146067	0.363929	1.85643	31.6783	31.0105	31.8129	31.6463	30.7968	31.4077	30.8869	31.2256	31.3402	31.3812	28	28	28	71.4	71.4	71.4	37.2	0	323.31	446210000000	18	575	sp|P0A910|OMPA_ECOLI Outer membrane protein A OS=Escherichia coli (strain K12) OX=83333 GN=ompA PE=1 SV=1
Uncharacterized protein YeaO	yeaO	P76243	0.881686	0.179641	0.362874	1.68077	24.795	24.2327	24.5402	24.6713	23.582	24.035	24.575	24.1216	24.2687	24.599	5	5	5	55.7	55.7	55.7	13.386	0	32.462	1385800000	7	16	sp|P76243|YEAO_ECOLI Uncharacterized protein YeaO OS=Escherichia coli (strain K12) OX=83333 GN=yeaO PE=4 SV=2
ADP compounds hydrolase NudE	nudE	P45799	0.307817	0.586448	0.353554	0.719613	25.2073	26.0201	23.9013	25.439	24.6011	25.6705	25.5608	24.5489	24.2478	24.101	7	7	7	45.7	45.7	45.7	21.153	0	89.321	2527300000	10	41	sp|P45799|NUDE_ECOLI ADP compounds hydrolase NudE OS=Escherichia coli (strain K12) OX=83333 GN=nudE PE=1 SV=1
Phosphoglucomutase	pgm	P36938	0.429568	0.464504	0.352616	0.945867	26.4214	26.1188	26.6283	26.2712	26.693	25.8174	24.9803	25.6061	26.0434	26.9036	24	24	24	57.1	57.1	57.1	58.36	0	323.31	24967000000	30	178	sp|P36938|PGM_ECOLI Phosphoglucomutase OS=Escherichia coli (strain K12) OX=83333 GN=pgm PE=1 SV=1
Carbon storage regulator	csrA	P69913	0.370777	0.520078	0.344945	0.839019	29.2989	30.1766	28.0457	29.5411	28.6977	28.2276	29.189	29.3104	29.2269	28.8724	5	5	5	60.7	60.7	60.7	6.8558	0	142.01	29504000000	2	93	sp|P69913|CSRA_ECOLI Carbon storage regulator OS=Escherichia coli (strain K12) OX=83333 GN=csrA PE=1 SV=1
5-methylthioadenosine/S-adenosylhomocysteine nucleosidase	mtnN	P0AF12	0.222079	0.694507	0.335552	0.546418	25.4304	24.2927	25.4444	22.9433	23.512	23.7822	25.4138	24.714	24.319	23.412	6	6	6	25.9	25.9	25.9	24.354	0	110.04	1958100000	10	22	sp|P0AF12|MTNN_ECOLI 5-methylthioadenosine/S-adenosylhomocysteine nucleosidase OS=Escherichia coli (strain K12) OX=83333 GN=mtnN PE=1 SV=1
Enoyl-[acyl-carrier-protein] reductase [NADH] FabI	fabI	P0AEK4	0.8463	0.192418	0.334021	1.62665	29.5787	28.8123	29.6757	28.8176	28.8558	29.108	28.9238	28.7085	28.6887	29.0378	17	17	17	59.9	59.9	59.9	27.864	0	323.31	88211000000	13	220	sp|P0AEK4|FABI_ECOLI Enoyl-[acyl-carrier-protein] reductase [NADH] FabI OS=Escherichia coli (strain K12) OX=83333 GN=fabI PE=1 SV=2
10 kDa chaperonin	groS	P0A6F9	1.32321	0.0792348	0.332482	2.33872	30.5419	31.0369	30.4171	30.3269	30.107	30.0727	30.4096	30.3336	30.2647	30.3017	9	9	9	72.2	72.2	72.2	10.387	0	288.17	172230000000	5	188	sp|P0A6F9|CH10_ECOLI Co-chaperonin GroES OS=Escherichia coli (strain K12) OX=83333 GN=groES PE=1 SV=1
ATP-dependent RNA helicase RhlB	rhlB	P0A8J8	0.919672	0.169205	0.332445	1.73851	26.6919	26.676	25.8672	26.2397	26.093	26.2915	25.8716	25.7257	26.2401	25.9958	16	16	16	35.2	35.2	35.2	47.125	0	323.31	14700000000	24	138	sp|P0A8J8|RHLB_ECOLI ATP-dependent RNA helicase RhlB OS=Escherichia coli (strain K12) OX=83333 GN=rhlB PE=1 SV=2
Ribose-phosphate pyrophosphokinase	prs	P0A717	1.97125	0.0262967	0.331463	3.31087	28.2822	28.3007	28.2501	28.1353	28.0342	28.0883	27.7091	27.6396	27.9822	28.0101	21	21	21	50.8	50.8	50.8	34.218	0	323.31	66670000000	13	263	sp|P0A717|KPRS_ECOLI Ribose-phosphate pyrophosphokinase OS=Escherichia coli (strain K12) OX=83333 GN=prs PE=1 SV=2
RNA polymerase-binding transcription factor DksA	dksA	P0ABS1	0.233965	0.679753	0.328617	0.571289	25.7909	25.9149	26.229	25.9774	24.0143	26.7839	26.2554	24.4939	26.3091	26.04	6	6	6	60.3	60.3	60.3	17.528	0	242.18	5495200000	7	53	sp|P0ABS1|DKSA_ECOLI RNA polymerase-binding transcription factor DksA OS=Escherichia coli (strain K12) OX=83333 GN=dksA PE=1 SV=1
Transaldolase B	talB	P0A870	1.41596	0.0665015	0.32336	2.47559	29.5352	29.7788	29.3528	29.2002	29.035	29.2569	28.91	29.1306	29.3927	29.135	35	35	35	83.3	83.3	83.3	35.219	0	323.31	193650000000	20	506	sp|P0A870|TALB_ECOLI Transaldolase B OS=Escherichia coli (strain K12) OX=83333 GN=talB PE=1 SV=2
NAD(P)H dehydrogenase (quinone)	wrbA	P0A8G6	2.65174	0.00953846	0.32226	4.4189	28.8936	28.8887	28.7241	28.9374	28.4897	28.3391	28.6791	28.5698	28.6473	28.5073	14	14	14	65.2	65.2	65.2	20.845	0	323.31	36206000000	10	218	sp|P0A8G6|NQOR_ECOLI NAD(P)H dehydrogenase (quinone) OS=Escherichia coli (strain K12) OX=83333 GN=wrbA PE=1 SV=2
Polyribonucleotide nucleotidyltransferase	pnp	P05055	1.21625	0.101169	0.318892	2.18088	29.1586	29.4556	29.392	29.1551	28.4882	29.2435	29.036	28.9114	29.0583	29.0913	52	52	52	66.5	66.5	66.5	77.1	0	323.31	104550000000	30	588	sp|P05055|PNP_ECOLI Polyribonucleotide nucleotidyltransferase OS=Escherichia coli (strain K12) OX=83333 GN=pnp PE=1 SV=3
Ornithine carbamoyltransferase chain I	argI	P04391	0.44545	0.452818	0.312245	0.97407	28.3616	27.6017	29.0087	29.3833	28.241	27.9649	28.3537	28.2902	28.436	28.3738	2	2	2	6	6	6	36.907	0.0058366	2.5858	21153000000	15	25	sp|P04391|OTC1_ECOLI Ornithine carbamoyltransferase subunit I OS=Escherichia coli (strain K12) OX=83333 GN=argI PE=1 SV=3
DNA-directed RNA polymerase subunit beta	rpoB	P0A8V2	0.90462	0.173826	0.310101	1.71567	31.5164	30.8953	31.608	30.9489	31.0894	31.0287	30.6925	30.6462	31.0362	31.0992	94	94	94	65.9	65.9	65.9	150.63	0	323.31	224880000000	70	936	sp|P0A8V2|RPOB_ECOLI DNA-directed RNA polymerase subunit beta OS=Escherichia coli (strain K12) OX=83333 GN=rpoB PE=1 SV=1
D-xylose-binding periplasmic protein	xylF	P37387	0.216108	0.700908	0.305803	0.533808	25.6734	23.4415	25.855	23.9184	24.793	23.9089	25.0304	24.9067	24.3389	23.5197	4	4	4	11.8	11.8	11.8	35.734	0	16.695	1010100000	17	7	sp|P37387|XYLF_ECOLI D-xylose-binding periplasmic protein OS=Escherichia coli (strain K12) OX=83333 GN=xylF PE=1 SV=1
Cold shock-like protein CspD	cspD	P0A968	0.226182	0.688931	0.305679	0.555038	24.6874	25.9476	24.7214	23.1567	25.1152	23.4016	24.7765	24.3552	24.4239	23.8631	2	2	2	36.5	36.5	36.5	7.9689	0	23.987	508140000	3	6	sp|P0A968|CSPD_ECOLI Cold shock-like protein CspD OS=Escherichia coli (strain K12) OX=83333 GN=cspD PE=1 SV=1
Sodium/proline symporter	putP	P07117	0.169371	0.758985	0.305193	0.432124	26.2525	27.5545	24.1501	26.062	24.0645	25.4879	26.0331	25.9782	26.3433	26.2906	4	4	4	6.8	6.8	6.8	54.344	0	140.52	4946700000	14	47	sp|P07117|PUTP_ECOLI Sodium/proline symporter OS=Escherichia coli (strain K12) OX=83333 GN=putP PE=1 SV=1
NADH-quinone oxidoreductase subunit C/D	nuoC	P33599	0.993671	0.146702	0.305101	1.85006	28.3958	28.2294	28.758	28.3115	28.1723	28.2769	28.1431	27.598	28.1622	28.359	40	40	40	55.9	55.9	55.9	68.235	0	323.31	57530000000	35	343	sp|P33599|NUOCD_ECOLI NADH-quinone oxidoreductase subunit C/D OS=Escherichia coli (strain K12) OX=83333 GN=nuoC PE=1 SV=3
Outer membrane protein TolC	tolC	P02930	1.093	0.1235	0.304706	1.99834	26.7282	26.9572	27.4464	26.904	26.4979	26.9182	26.4903	26.6913	26.7685	26.8593	15	15	15	41.4	41.4	41.4	53.74	0	323.31	18446000000	25	146	sp|P02930|TOLC_ECOLI Outer membrane protein TolC OS=Escherichia coli (strain K12) OX=83333 GN=tolC PE=1 SV=3
Glycine cleavage system H protein	gcvH	P0A6T9	1.45137	0.0615521	0.303837	2.52792	27.8037	28.1444	27.9332	27.701	27.7723	27.6909	27.5464	27.7383	27.2804	27.5222	3	3	3	32.6	32.6	32.6	13.811	0	207.08	12066000000	2	68	sp|P0A6T9|GCSH_ECOLI Glycine cleavage system H protein OS=Escherichia coli (strain K12) OX=83333 GN=gcvH PE=1 SV=2
Signal peptidase I	lepB	P00803	0.374506	0.516269	0.303631	0.84592	25.4055	24.8479	24.0811	24.3437	24.963	23.8148	24.7867	23.7558	24.1	24.7751	5	5	5	25.9	25.9	25.9	35.96	0	46.992	1344600000	14	17	sp|P00803|LEP_ECOLI Signal peptidase I OS=Escherichia coli (strain K12) OX=83333 GN=lepB PE=1 SV=2
Outer-membrane lipoprotein LolB	lolB	P61320	0.471279	0.425572	0.303458	1.0194	23.618	24.5738	24.2246	24.0369	24.0918	24.674	23.4091	23.4012	23.7293	23.5538	6	6	6	37.2	37.2	37.2	23.55	0	57.68	1685600000	15	24	sp|P61320|LOLB_ECOLI Outer-membrane lipoprotein LolB OS=Escherichia coli (strain K12) OX=83333 GN=lolB PE=1 SV=1
tRNA sulfurtransferase	thiI	P77718	0.23087	0.682744	0.302494	0.564843	24.4246	25.1633	25.4299	25.2152	24.8543	23.5606	23.9814	25.6405	24.3475	26.1501	7	7	7	23.2	23.2	23.2	54.972	0	132.61	3953900000	28	29	sp|P77718|THII_ECOLI tRNA sulfurtransferase OS=Escherichia coli (strain K12) OX=83333 GN=thiI PE=1 SV=1
Putative peroxiredoxin bcp	bcp	P0AE52	0.955974	0.160541	0.300905	1.79337	28.0761	28.8029	28.0645	28.2845	28.0818	28.1181	28.1301	28.1429	27.9024	27.6613	9	9	9	55.1	55.1	55.1	17.634	0	323.31	21392000000	11	94	sp|P0AE52|BCP_ECOLI Peroxiredoxin Bcp OS=Escherichia coli (strain K12) OX=83333 GN=bcp PE=1 SV=1
Mannose permease IID component	manZ	P69805	0.212032	0.706738	0.2955	0.525151	25.8905	25.6797	25.8041	24.9966	24.7965	23.747	25.0664	25.2371	26.213	26.7233	10	10	10	41	41	41	30.955	0	323.31	7543900000	15	50	sp|P69805|PTND_ECOLI PTS system mannose-specific EIID component OS=Escherichia coli (strain K12) OX=83333 GN=manZ PE=1 SV=2
Cell division protein FtsA	ftsA	P0ABH0	0.340423	0.552098	0.295431	0.782161	24.523	25.1807	23.3727	24.5184	24.5239	23.9202	24.596	24.3755	23.6904	23.5137	5	5	5	22.6	22.6	22.6	45.329	0	109.06	1546800000	19	12	sp|P0ABH0|FTSA_ECOLI Cell division protein FtsA OS=Escherichia coli (strain K12) OX=83333 GN=ftsA PE=1 SV=1
Elongation factor Tu 1	tufA	P0CE47	3.79263	0.00282927	0.29452	6.64764	33.0461	33.0019	33.0551	32.9122	32.7952	32.6652	32.6569	32.7858	32.7252	32.6275	58	58	2	92.9	92.9	4.1	43.283	0	323.31	1597700000000	22	2171	sp|P0CE47|EFTU1_ECOLI Elongation factor Tu 1 OS=Escherichia coli (strain K12) OX=83333 GN=tufA PE=1 SV=1
Phosphoenolpyruvate-protein phosphotransferase	ptsI	P08839	0.898014	0.174824	0.292332	1.70563	28.2978	28.2119	28.5033	28.1654	28.35	28.3666	27.8528	27.9891	27.9143	27.5407	31	31	31	63.7	63.7	63.7	63.561	0	323.31	58289000000	31	338	sp|P08839|PT1_ECOLI Phosphoenolpyruvate-protein phosphotransferase OS=Escherichia coli (strain K12) OX=83333 GN=ptsI PE=1 SV=1
ATP synthase subunit alpha	atpA	P0ABB0	1.10173	0.121659	0.29195	2.01132	30.1601	30.0634	30.1407	29.9813	30.0947	29.7917	29.274	29.8002	29.904	29.902	42	42	42	67.3	67.3	67.3	55.221	0	323.31	207050000000	28	642	sp|P0ABB0|ATPA_ECOLI ATP synthase subunit alpha OS=Escherichia coli (strain K12) OX=83333 GN=atpA PE=1 SV=1
Arabinose 5-phosphate isomerase KdsD	kdsD	P45395	0.364954	0.527281	0.291834	0.828208	25.3679	25.4156	25.6107	23.8057	24.9625	24.8222	24.4536	25.0571	24.7365	24.517	7	7	7	32.6	32.6	32.6	35.196	0	287.82	3855900000	16	46	sp|P45395|KDSD_ECOLI Arabinose 5-phosphate isomerase KdsD OS=Escherichia coli (strain K12) OX=83333 GN=kdsD PE=1 SV=1
30S ribosomal protein S2	rpsB	P0A7V0	1.12104	0.118687	0.286819	2.03998	30.4719	30.2466	30.7436	30.4444	29.8666	30.43	30.2792	29.9617	30.2395	30.3619	36	36	36	88.4	88.4	88.4	26.743	0	323.31	282440000000	14	605	sp|P0A7V0|RS2_ECOLI 30S ribosomal protein S2 OS=Escherichia coli (strain K12) OX=83333 GN=rpsB PE=1 SV=2
Biotin carboxyl carrier protein of acetyl-CoA carboxylase	accB	P0ABD8	0.536066	0.375168	0.28414	1.13047	28.3743	28.6803	28.5214	28.2426	28.6352	27.3894	27.903	28.121	28.5388	28.4359	3	3	3	23.1	23.1	23.1	16.687	0	106.6	11317000000	7	45	sp|P0ABD8|BCCP_ECOLI Biotin carboxyl carrier protein of acetyl-CoA carboxylase OS=Escherichia coli (strain K12) OX=83333 GN=accB PE=1 SV=1
Chaperone protein ClpB	clpB	P63284	0.618523	0.316383	0.283224	1.26727	28.5635	28.3657	28.4865	27.9311	28.3031	28.5418	27.7458	27.4951	28.1642	28.0709	80	80	80	80.9	80.9	80.9	95.584	0	323.31	190240000000	50	948	sp|P63284|CLPB_ECOLI Chaperone protein ClpB OS=Escherichia coli (strain K12) OX=83333 GN=clpB PE=1 SV=1
Asparagine synthetase B [glutamine-hydrolyzing]	asnB	P22106	0.436499	0.458144	0.283037	0.958207	24.6979	24.8459	24.0055	24.482	24.3954	23.2447	24.6168	24.3849	24.5401	24.1668	6	6	6	14.3	14.3	14.3	62.658	0	72.993	1612700000	31	13	sp|P22106|ASNB_ECOLI Asparagine synthetase B [glutamine-hydrolyzing] OS=Escherichia coli (strain K12) OX=83333 GN=asnB PE=1 SV=3
dITP/XTP pyrophosphatase	rdgB	P52061	0.233049	0.680292	0.281937	0.569385	25.485	24.8349	22.7596	24.6791	24.1623	24.0452	24.8192	24.0573	23.8427	24.0196	4	4	4	18.3	18.3	18.3	21.039	0	49.649	2876300000	9	22	sp|P52061|IXTPA_ECOLI dITP/XTP pyrophosphatase OS=Escherichia coli (strain K12) OX=83333 GN=rdgB PE=1 SV=1
Multidrug resistance protein MdtE	mdtE	P37636	0.296055	0.596846	0.280471	0.696642	25.6168	24.1345	23.5978	23.8835	24.3723	24.3199	24.1749	23.8482	23.3764	24.0743	6	6	6	26	26	26	41.19	0	64.578	2254200000	22	20	sp|P37636|MDTE_ECOLI Multidrug resistance protein MdtE OS=Escherichia coli (strain K12) OX=83333 GN=mdtE PE=1 SV=1
Ribonuclease R	rnr	P21499	0.884189	0.179582	0.277355	1.68459	27.3261	27.0415	26.8779	26.8757	27.1199	26.6444	26.3087	26.6871	26.8246	26.933	23	23	23	35.2	35.2	35.2	92.108	0	323.31	14734000000	45	147	sp|P21499|RNR_ECOLI Ribonuclease R OS=Escherichia coli (strain K12) OX=83333 GN=rnr PE=1 SV=2
Adenylate kinase	adk	P69441	2.5046	0.0116835	0.272824	4.1684	29.0237	29.0416	29.1358	29.2138	28.8155	28.9188	28.8807	28.9587	28.6864	28.7252	19	19	19	79	79	79	23.586	0	323.31	62474000000	15	275	sp|P69441|KAD_ECOLI Adenylate kinase OS=Escherichia coli (strain K12) OX=83333 GN=adk PE=1 SV=1
Glucose-1-phosphatase	agp	P19926	0.385514	0.504175	0.271762	0.866189	26.4834	25.8999	25.791	26.1108	25.9145	25.7891	25.3079	25.1551	25.8634	26.7671	10	10	10	29.1	29.1	29.1	45.682	0	305.29	5880000000	19	64	sp|P19926|AGP_ECOLI Glucose-1-phosphatase OS=Escherichia coli (strain K12) OX=83333 GN=agp PE=1 SV=1
Enolase	eno	P0A6P9	4.2084	0.00193548	0.271419	7.61989	31.0906	30.9888	31.0032	31.0268	30.6905	30.7249	30.7773	30.7244	30.7547	30.8636	41	41	41	85.6	85.6	85.6	45.654	0	323.31	390780000000	18	832	sp|P0A6P9|ENO_ECOLI Enolase OS=Escherichia coli (strain K12) OX=83333 GN=eno PE=1 SV=2
Thymidine phosphorylase	deoA	P07650	0.377281	0.513689	0.271314	0.851044	25.5705	25.6971	25.3913	25.6717	24.4537	25.9078	24.7731	25.1626	25.9285	25.6422	16	16	16	38.9	38.9	38.9	47.207	0	167.44	8833100000	27	111	sp|P07650|TYPH_ECOLI Thymidine phosphorylase OS=Escherichia coli (strain K12) OX=83333 GN=deoA PE=1 SV=3
Iron-sulfur cluster assembly scaffold protein IscU	iscU	P0ACD4	0.127394	0.820218	0.271138	0.335645	23.8507	23.2875	25.8993	26.4855	25.924	24.3744	24.9044	25.515	23.5909	23.349	3	3	3	22.7	22.7	22.7	13.848	0	34.452	2137300000	8	28	sp|P0ACD4|ISCU_ECOLI Iron-sulfur cluster assembly scaffold protein IscU OS=Escherichia coli (strain K12) OX=83333 GN=iscU PE=1 SV=1
Spermidine N(1)-acetyltransferase	speG	P0A951	0.334414	0.558953	0.271057	0.770755	24.3014	24.9256	24.6804	24.2343	24.1921	24.6601	24.0282	25.0424	24.4869	23.1765	4	4	4	24.7	24.7	24.7	21.887	0	29.033	2531100000	12	37	sp|P0A951|ATDA_ECOLI Spermidine N(1)-acetyltransferase OS=Escherichia coli (strain K12) OX=83333 GN=speG PE=1 SV=2
Polyphosphate kinase	ppk	P0A7B1	0.945813	0.162589	0.269719	1.77804	24.049	24.3001	24.3712	24.7459	24.3372	23.8888	24.3264	23.9397	24.1105	23.9785	12	12	12	24.7	24.7	24.7	80.431	0	68.942	1585800000	43	13	sp|P0A7B1|PPK1_ECOLI Polyphosphate kinase OS=Escherichia coli (strain K12) OX=83333 GN=ppk PE=1 SV=2
Membrane protein insertase YidC	yidC	P25714	0.293	0.600406	0.267701	0.690638	25.1333	25.5226	24.6874	25.3938	25.0971	25.0216	24.2618	24.8715	24.1448	26.1026	9	9	9	24.3	24.3	24.3	61.525	0	259.25	8143900000	19	36	sp|P25714|YIDC_ECOLI Membrane protein insertase YidC OS=Escherichia coli (strain K12) OX=83333 GN=yidC PE=1 SV=2
DNA-binding protein HU-beta	hupB	P0ACF4	0.662212	0.287938	0.265182	1.33805	30.4826	29.9445	29.4017	29.9523	29.686	29.479	29.8409	29.9261	29.6757	29.4727	11	11	11	88.9	88.9	88.9	9.2255	0	323.31	65764000000	4	201	sp|P0ACF4|DBHB_ECOLI DNA-binding protein HU-beta OS=Escherichia coli (strain K12) OX=83333 GN=hupB PE=1 SV=1
Lipopolysaccharide export system protein LptA	lptA	P0ADV1	0.411256	0.480928	0.260945	0.913015	24.318	24.8886	24.5417	24.5238	23.4041	24.7366	24.7805	24.2242	24.0603	24.6368	3	3	3	13	13	13	20.127	0	38.999	1106300000	8	10	sp|P0ADV1|LPTA_ECOLI Lipopolysaccharide export system protein LptA OS=Escherichia coli (strain K12) OX=83333 GN=lptA PE=1 SV=1
Aromatic-amino-acid aminotransferase	tyrB	P04693	0.306298	0.587947	0.259765	0.716661	25.1264	24.1343	23.703	24.389	23.4841	24.0323	24.7593	24.5727	23.4593	24.1625	9	9	9	28.2	28.2	28.2	43.537	0	85.119	2862600000	19	20	sp|P04693|TYRB_ECOLI Aromatic-amino-acid aminotransferase OS=Escherichia coli (strain K12) OX=83333 GN=tyrB PE=1 SV=1
Thiol peroxidase	tpx	P0A862	1.79031	0.0348016	0.258845	3.03416	29.9244	29.9531	29.6772	29.6489	29.4661	29.4316	29.528	29.586	29.4966	29.744	8	8	8	41.7	41.7	41.7	17.835	0	323.31	64679000000	7	154	sp|P0A862|TPX_ECOLI Thiol peroxidase OS=Escherichia coli (strain K12) OX=83333 GN=tpx PE=1 SV=2
RNA-binding protein Hfq	hfq	P0A6X3	0.91951	0.168868	0.253443	1.73826	27.7524	27.9598	27.3182	27.9994	27.6259	27.3798	27.608	27.3175	27.681	27.4119	5	5	5	38.2	38.2	38.2	11.166	0	69.215	9045700000	5	74	sp|P0A6X3|HFQ_ECOLI RNA-binding protein Hfq OS=Escherichia coli (strain K12) OX=83333 GN=hfq PE=1 SV=2
Uncharacterized protein YniA	yniA	P77739	0.530114	0.38135	0.252959	1.12041	26.1939	25.5952	26.3515	25.8562	25.036	25.8952	25.7631	25.9907	25.9229	25.8695	10	10	10	42.7	42.7	42.7	32.458	0	186.22	6276400000	14	40	sp|P77739|KT3K_ECOLI Probable ketoamine kinase YniA OS=Escherichia coli (strain K12) OX=83333 GN=yniA PE=3 SV=1
Uncharacterized oxidoreductase YdgJ	ydgJ	P77376	0.261715	0.641064	0.251848	0.628213	24.3624	23.3151	24.7391	24.7394	24.6593	23.8872	23.4321	23.8203	23.5629	24.8611	4	4	4	21.4	21.4	21.4	38.257	0	21.054	1132700000	16	15	sp|P77376|YDGJ_ECOLI Uncharacterized oxidoreductase YdgJ OS=Escherichia coli (strain K12) OX=83333 GN=ydgJ PE=1 SV=2
Formate acetyltransferase 1	pflB	P09373	0.766389	0.227077	0.250949	1.50301	29.8744	29.8039	30.0812	29.692	29.5545	29.6927	29.1216	29.6712	29.5729	30.0585	73	73	69	78.6	78.6	77.5	85.356	0	323.31	246480000000	42	847	sp|P09373|PFLB_ECOLI Formate acetyltransferase 1 OS=Escherichia coli (strain K12) OX=83333 GN=pflB PE=1 SV=2
DNA protection during starvation protein	dps	P0ABT2	1.04101	0.136875	0.24947	1.92089	30.9769	30.7498	30.7199	30.9805	30.4375	30.5061	30.6437	30.3595	30.6974	30.9997	33	33	33	97	97	97	18.695	0	323.31	569280000000	12	873	sp|P0ABT2|DPS_ECOLI DNA protection during starvation protein OS=Escherichia coli (strain K12) OX=83333 GN=dps PE=1 SV=2
Soluble pyridine nucleotide transhydrogenase	sthA	P27306	1.16565	0.111008	0.248202	2.10607	26.9098	27.0793	26.8313	26.7005	26.7243	26.9182	26.7001	26.3419	26.5497	26.5579	13	13	13	41.8	41.8	41.8	51.56	0	323.31	15486000000	25	109	sp|P27306|STHA_ECOLI Soluble pyridine nucleotide transhydrogenase OS=Escherichia coli (strain K12) OX=83333 GN=sthA PE=1 SV=5
Succinate dehydrogenase iron-sulfur subunit	sdhB	P07014	1.10833	0.121157	0.24684	2.02111	27.5444	27.6903	27.5281	27.4145	27.5984	27.4635	27.1102	27.0342	27.1767	27.4018	20	20	20	63.9	63.9	63.9	26.77	0	323.31	37568000000	16	229	sp|P07014|SDHB_ECOLI Succinate dehydrogenase iron-sulfur subunit OS=Escherichia coli (strain K12) OX=83333 GN=sdhB PE=1 SV=1
50S ribosomal protein L25	rplY	P68919	0.648736	0.296336	0.246725	1.31633	31.1034	30.5465	30.8439	31.1555	30.6224	30.2518	30.452	30.7941	30.766	31.1072	14	14	14	79.8	79.8	79.8	10.693	0	323.31	222120000000	6	305	sp|P68919|RL25_ECOLI 50S ribosomal protein L25 OS=Escherichia coli (strain K12) OX=83333 GN=rplY PE=1 SV=1
Gamma-aminobutyraldehyde dehydrogenase	prr	P77674	0.610426	0.320399	0.246574	1.25404	27.3083	27.1021	28.0644	27.4688	27.3891	27.4078	27.2812	27.4131	26.9322	27.0125	20	20	20	44.1	44.1	44.1	50.829	0	323.31	17302000000	23	134	sp|P77674|ABDH_ECOLI Gamma-aminobutyraldehyde dehydrogenase OS=Escherichia coli (strain K12) OX=83333 GN=patD PE=1 SV=1
Glycogen phosphorylase	glgP	P0AC86	0.195888	0.730314	0.246221	0.490485	24.8051	24.7412	25.0146	23.1305	24.5517	25.1519	23.2661	24.5644	23.4829	24.0426	13	13	13	23.9	23.9	23.9	93.171	0	143.89	2423100000	39	34	sp|P0AC86|PHSG_ECOLI Glycogen phosphorylase OS=Escherichia coli (strain K12) OX=83333 GN=glgP PE=3 SV=1
Transketolase 2	tktB	P33570	0.510895	0.3961	0.244531	1.08774	26.7914	27.205	26.6203	26.7116	26.9173	26.8921	26.1196	26.0719	26.6555	26.8689	30	29	29	57.4	55.5	55.5	73.042	0	323.31	34533000000	29	268	sp|P33570|TKT2_ECOLI Transketolase 2 OS=Escherichia coli (strain K12) OX=83333 GN=tktB PE=1 SV=1
Aspartate-semialdehyde dehydrogenase	asd	P0A9Q9	1.00828	0.143729	0.243206	1.87196	27.3953	27.1807	27.4393	27.168	27.1594	27.2457	26.9124	26.7642	27.3452	26.8887	18	18	18	55.3	55.3	55.3	40.017	0	323.31	21181000000	14	125	sp|P0A9Q9|DHAS_ECOLI Aspartate-semialdehyde dehydrogenase OS=Escherichia coli (strain K12) OX=83333 GN=asd PE=1 SV=1
Uncharacterized protein YeaG	yeaG	P0ACY3	0.93286	0.165792	0.239353	1.75847	27.7818	27.6899	27.8862	27.5812	27.6678	27.3355	27.0885	27.4891	27.6522	27.7394	37	37	37	48.8	48.8	48.8	74.479	0	323.31	34512000000	34	290	sp|P0ACY3|YEAG_ECOLI Uncharacterized protein YeaG OS=Escherichia coli (strain K12) OX=83333 GN=yeaG PE=3 SV=1
Phosphoglycolate phosphatase	gph	P32662	0.317719	0.574944	0.238993	0.738781	24.8641	24.0766	25.3063	24.7597	25.2689	23.9702	24.5185	24.7383	24.6194	23.9607	5	5	5	26.6	26.6	26.6	27.389	0	63.857	1407700000	9	12	sp|P32662|GPH_ECOLI Phosphoglycolate phosphatase OS=Escherichia coli (strain K12) OX=83333 GN=gph PE=1 SV=1
Esterase YbfF	ybfF	P75736	0.260918	0.641681	0.238002	0.6266	25.0938	25.2059	24.8903	25.2492	23.7277	25.2205	25.5603	25.457	25.0396	24.2256	6	6	6	33.1	33.1	33.1	28.437	0	61.27	2174900000	14	19	sp|P75736|YBFF_ECOLI Esterase YbfF OS=Escherichia coli (strain K12) OX=83333 GN=ybfF PE=1 SV=1
NADP-specific glutamate dehydrogenase	gdhA	P00370	0.644939	0.297469	0.237833	1.31019	24.3697	25.019	24.8217	24.4	24.7046	24.4083	24.566	24.4328	24.4297	23.9473	12	12	12	42.5	42.5	42.5	48.581	0	175.02	2417800000	25	35	sp|P00370|DHE4_ECOLI NADP-specific glutamate dehydrogenase OS=Escherichia coli (strain K12) OX=83333 GN=gdhA PE=1 SV=1
Branched-chain-amino-acid aminotransferase	ilvE	P0AB80	0.199684	0.726355	0.236243	0.498694	23.1249	25.3068	24.8662	24.9855	24.9069	25.0121	23.8544	23.7106	24.2642	24.2594	3	3	3	11.7	11.7	11.7	34.093	0	76.666	779730000	13	15	sp|P0AB80|ILVE_ECOLI Branched-chain-amino-acid aminotransferase OS=Escherichia coli (strain K12) OX=83333 GN=ilvE PE=1 SV=2
UPF0070 protein YfgM	yfgM	P76576	0.280379	0.618093	0.234251	0.665665	25.167	24.0247	25.3784	25.5362	25.244	24.4498	25.3614	24.8808	24.3	24.5178	7	7	7	56.8	56.8	56.8	22.176	0	323.31	2387300000	13	32	sp|P76576|YFGM_ECOLI Ancillary SecYEG translocon subunit OS=Escherichia coli (strain K12) OX=83333 GN=yfgM PE=1 SV=1
Cell division protein FtsZ	ftsZ	P0A9A6	0.476065	0.422106	0.234195	1.02773	28.2521	28.2227	28.1184	28.2483	27.8077	28.3422	27.2261	28.4213	27.8621	28.1977	22	22	22	79.9	79.9	79.9	40.323	0	323.31	40418000000	24	206	sp|P0A9A6|FTSZ_ECOLI Cell division protein FtsZ OS=Escherichia coli (strain K12) OX=83333 GN=ftsZ PE=1 SV=1
ATP phosphoribosyltransferase	hisG	P60757	0.332507	0.560319	0.234038	0.767123	26.68	26.612	26.7195	26.3638	27.0538	26.1775	25.4433	26.8082	26.0607	26.6153	15	15	15	61.9	61.9	61.9	33.366	0	280.36	8212600000	17	93	sp|P60757|HIS1_ECOLI ATP phosphoribosyltransferase OS=Escherichia coli (strain K12) OX=83333 GN=hisG PE=1 SV=1
Mannonate dehydratase	uxuA	P24215	0.169173	0.758457	0.232545	0.43168	26.4715	26.642	25.8911	26.0944	26.097	26.2885	24.0166	26.6116	26.7935	26.446	11	11	11	36.3	36.3	36.3	44.838	0	84.525	5758300000	23	34	sp|P24215|UXUA_ECOLI Mannonate dehydratase OS=Escherichia coli (strain K12) OX=83333 GN=uxuA PE=1 SV=2
Malate synthase A	aceB	P08997	0.756905	0.230134	0.226983	1.48818	29.6319	29.4648	30.0475	29.624	29.6417	29.602	29.4715	29.682	29.2951	29.0983	47	47	47	79	79	79	60.273	0	323.31	148880000000	28	643	sp|P08997|MASY_ECOLI Malate synthase A OS=Escherichia coli (strain K12) OX=83333 GN=aceB PE=1 SV=1
Phosphoglycerate kinase	pgk	P0A799	1.70405	0.0393558	0.225072	2.90409	31.1214	31.2868	31.0422	31.1336	30.8073	31.0449	31.0317	30.7733	30.8311	31.0373	37	37	37	77.3	77.3	77.3	41.118	0	323.31	433760000000	20	849	sp|P0A799|PGK_ECOLI Phosphoglycerate kinase OS=Escherichia coli (strain K12) OX=83333 GN=pgk PE=1 SV=2
Alpha-D-glucose-1-phosphate phosphatase YihX	yihX	P0A8Y3	0.177972	0.750598	0.224119	0.451258	25.8187	24.7102	24.599	25.0995	25.8115	23.8524	24.687	25.9453	24.0501	24.65	7	7	7	36.2	36.2	36.2	22.732	0	70.527	3538600000	9	51	sp|P0A8Y3|YIHX_ECOLI Alpha-D-glucose 1-phosphate phosphatase YihX OS=Escherichia coli (strain K12) OX=83333 GN=yihX PE=1 SV=1
Phosphoglucosamine mutase	glmM	P31120	0.278362	0.619107	0.22289	0.661649	26.0503	25.9891	26.1256	26.026	26.1288	26.689	26.0729	24.8533	25.9383	25.2668	17	17	17	44.7	44.7	44.7	47.543	0	323.31	10460000000	24	97	sp|P31120|GLMM_ECOLI Phosphoglucosamine mutase OS=Escherichia coli (strain K12) OX=83333 GN=glmM PE=1 SV=3
NADH-quinone oxidoreductase subunit B	nuoB	P0AFC7	0.507108	0.397712	0.222629	1.08126	27.0529	27.4163	27.3953	27.1989	27.3361	27.2757	27.1981	26.3761	26.7961	27.2773	9	9	9	40.9	40.9	40.9	25.056	0	247.42	16648000000	15	98	sp|P0AFC7|NUOB_ECOLI NADH-quinone oxidoreductase subunit B OS=Escherichia coli (strain K12) OX=83333 GN=nuoB PE=1 SV=1
6-phosphogluconate dehydrogenase, decarboxylating	gnd	P00350	1.18138	0.107904	0.219544	2.12935	29.0472	28.7562	29.1437	28.9565	28.9261	28.7941	28.4721	28.7434	28.7421	28.8604	31	31	31	66.2	66.2	66.2	51.481	0	323.31	115360000000	24	386	sp|P00350|6PGD_ECOLI 6-phosphogluconate dehydrogenase, decarboxylating OS=Escherichia coli (strain K12) OX=83333 GN=gnd PE=1 SV=2
Cysteine synthase A	cysK	P0ABK5	2.3768	0.0138824	0.216882	3.95618	28.6997	28.4231	28.5224	28.5822	28.3533	28.3006	28.4362	28.2914	28.2844	28.374	27	27	27	78.6	78.6	78.6	34.489	0	323.31	56834000000	15	349	sp|P0ABK5|CYSK_ECOLI Cysteine synthase A OS=Escherichia coli (strain K12) OX=83333 GN=cysK PE=1 SV=2
60 kDa chaperonin	groL	P0A6F5	1.10118	0.121517	0.213756	2.0105	31.1841	31.4377	30.999	31.0256	31.2004	30.8483	30.9393	30.9148	30.9766	30.8075	62	62	62	81.4	81.4	81.4	57.328	0	323.31	661260000000	31	1529	sp|P0A6F5|CH60_ECOLI Chaperonin GroEL OS=Escherichia coli (strain K12) OX=83333 GN=groEL PE=1 SV=2
Phosphoribosylaminoimidazole-succinocarboxamide synthase	purC	P0A7D7	0.523199	0.388032	0.213441	1.10869	26.8152	27.2079	27.1034	27.1627	27.1378	26.6632	26.5989	27.4443	26.7179	26.5911	13	13	13	58.2	58.2	58.2	26.995	0	259.57	8321200000	13	67	sp|P0A7D7|PUR7_ECOLI Phosphoribosylaminoimidazole-succinocarboxamide synthase OS=Escherichia coli (strain K12) OX=83333 GN=purC PE=1 SV=1
3-phosphoshikimate 1-carboxyvinyltransferase	aroA	P0A6D3	0.308828	0.587101	0.213233	0.721579	24.853	24.9646	25.378	25.0697	25.2584	25.4306	24.2537	24.2962	25.353	24.5266	4	4	4	11.5	11.5	11.5	46.095	0	77.715	2617800000	21	28	sp|P0A6D3|AROA_ECOLI 3-phosphoshikimate 1-carboxyvinyltransferase OS=Escherichia coli (strain K12) OX=83333 GN=aroA PE=1 SV=1
30S ribosomal protein S10	rpsJ	P0A7R5	0.521	0.388359	0.211278	1.10495	30.8093	30.3998	29.8717	30.6021	30.1912	30.1087	30.1919	29.9977	30.1601	30.6072	23	23	23	93.2	93.2	93.2	11.735	0	323.31	234420000000	6	440	sp|P0A7R5|RS10_ECOLI 30S ribosomal protein S10 OS=Escherichia coli (strain K12) OX=83333 GN=rpsJ PE=1 SV=1
Exodeoxyribonuclease III	xthA	P09030	0.48675	0.414089	0.211071	1.04625	26.5815	26.9774	26.5886	26.5938	26.4679	26.7058	25.7548	26.5393	26.6839	26.6938	13	13	13	44	44	44	30.969	0	174.04	14878000000	17	149	sp|P09030|EX3_ECOLI Exodeoxyribonuclease III OS=Escherichia coli (strain K12) OX=83333 GN=xthA PE=1 SV=4
Succinyl-CoA ligase [ADP-forming] subunit alpha	sucD	P0AGE9	1.328	0.0785656	0.209174	2.34578	30.0784	29.6796	29.8438	29.8236	29.8205	29.7581	29.5021	29.6276	29.5846	29.5902	15	15	15	47.4	47.4	47.4	29.777	0	323.31	168600000000	16	448	sp|P0AGE9|SUCD_ECOLI Succinate--CoA ligase [ADP-forming] subunit alpha OS=Escherichia coli (strain K12) OX=83333 GN=sucD PE=1 SV=2
Aconitate hydratase B	acnB	P36683	0.883762	0.179415	0.208361	1.68394	29.5327	29.115	29.5781	29.1777	29.18	29.2446	28.9676	28.9228	29.2558	29.2842	68	68	68	71.8	71.8	71.8	93.497	0	323.31	287440000000	52	992	sp|P36683|ACNB_ECOLI Aconitate hydratase B OS=Escherichia coli (strain K12) OX=83333 GN=acnB PE=1 SV=3
Ribosomal protein S12 methylthiotransferase accessory factor YcaO	ycaO	P75838	0.474923	0.422979	0.207515	1.02574	25.1194	25.1561	25.4023	25.2878	24.3555	25.3843	25.0151	25.3131	25.2575	24.878	8	8	8	17.1	17.1	17.1	65.651	0	119.87	4644500000	21	37	sp|P75838|YCAO_ECOLI Ribosomal protein S12 methylthiotransferase accessory factor YcaO OS=Escherichia coli (strain K12) OX=83333 GN=ycaO PE=1 SV=2
Long-chain fatty acid transport protein	fadL	P10384	0.630644	0.307642	0.206724	1.28702	26.9052	26.4816	27.301	27.0275	26.7902	26.5621	26.9762	26.837	26.5926	26.5745	8	8	8	25.3	25.3	25.3	48.541	0	292.68	6912900000	15	48	sp|P10384|FADL_ECOLI Long-chain fatty acid transport protein OS=Escherichia coli (strain K12) OX=83333 GN=fadL PE=1 SV=5
PhoH-like protein	ybeZ	P0A9K3	0.296659	0.59744	0.201058	0.697828	26.5144	26.4944	26.7424	26.5117	26.7655	26.2798	25.8713	25.571	26.7103	26.9902	20	20	20	71.4	71.4	71.4	39.038	0	323.31	15395000000	18	123	sp|P0A9K3|PHOL_ECOLI PhoH-like protein OS=Escherichia coli (strain K12) OX=83333 GN=ybeZ PE=1 SV=2
Gamma-glutamyl phosphate reductase	proA	P07004	0.167632	0.760347	0.200375	0.42823	25.9545	25.6698	25.8326	26.1364	26.4701	26.2752	23.9652	25.7648	25.6317	26.0808	10	10	10	23.5	23.5	23.5	44.63	0	53.863	6328400000	26	51	sp|P07004|PROA_ECOLI Gamma-glutamyl phosphate reductase OS=Escherichia coli (strain K12) OX=83333 GN=proA PE=1 SV=2
2-deoxyglucose-6-phosphate phosphatase	yniC	P77247	0.172547	0.755737	0.200259	0.439212	25.4085	23.23	25.0788	24.2118	24.0495	24.302	24.3546	23.6238	25.0842	24.2779	6	6	6	29.7	29.7	29.7	24.33	0	31.036	2941000000	16	32	sp|P77247|HXPB_ECOLI Hexitol phosphatase B OS=Escherichia coli (strain K12) OX=83333 GN=hxpB PE=1 SV=1
Glycine dehydrogenase (decarboxylating)	gcvP	P33195	0.598698	0.328608	0.199292	1.23479	28.0126	28.4741	28.7118	28.3491	28.4097	28.414	27.8163	28.1983	28.1042	28.1831	34	34	34	47.5	47.5	47.5	104.38	0	323.31	91801000000	39	432	sp|P33195|GCSP_ECOLI Glycine dehydrogenase (decarboxylating) OS=Escherichia coli (strain K12) OX=83333 GN=gcvP PE=1 SV=3
Ribosomal RNA large subunit methyltransferase K/L;23S rRNA m2G2445 methyltransferase;23S rRNA m7G2069 methyltransferase	rlmL	P75864	0.182939	0.744387	0.199112	0.462215	23.4374	24.7567	24.8422	25.0241	24.0062	23.9173	25.2362	24.9449	24.147	23.6444	11	11	11	24.4	24.4	24.4	78.853	0	52.749	1236500000	41	14	sp|P75864|RLMKL_ECOLI Ribosomal RNA large subunit methyltransferase K/L OS=Escherichia coli (strain K12) OX=83333 GN=rlmL PE=1 SV=1
Ribosome maturation factor RimM	rimM	P0A7X6	0.308697	0.585767	0.198717	0.721324	25.5225	26.2276	25.7028	25.9302	25.673	24.7159	25.698	25.7768	25.8874	26.1312	9	9	9	53.3	53.3	53.3	20.605	0	297.49	6211600000	10	67	sp|P0A7X6|RIMM_ECOLI Ribosome maturation factor RimM OS=Escherichia coli (strain K12) OX=83333 GN=rimM PE=1 SV=1
Ribosomal RNA small subunit methyltransferase A	rsmA	P06992	0.815879	0.206038	0.19794	1.57984	25.8861	25.9195	25.7294	25.6833	25.7521	25.3172	25.6018	25.4377	25.5691	25.9621	4	4	4	19	19	19	30.42	0	64.494	6379900000	13	54	sp|P06992|RSMA_ECOLI Ribosomal RNA small subunit methyltransferase A OS=Escherichia coli (strain K12) OX=83333 GN=rsmA PE=1 SV=1
Uncharacterized protein YciO	yciO	P0AFR4	0.803898	0.211864	0.197694	1.56131	27.0071	27.3225	26.5645	27.0329	26.7538	26.7452	26.854	26.7193	26.7959	26.8361	5	5	5	19.4	19.4	19.4	23.211	0	130.17	8433500000	9	63	sp|P0AFR4|YCIO_ECOLI Uncharacterized protein YciO OS=Escherichia coli (strain K12) OX=83333 GN=yciO PE=1 SV=1
Exoribonuclease 2	rnb	P30850	0.130749	0.815206	0.195469	0.343559	25.3931	25.1932	25.545	23.9976	25.6733	26.1097	24.045	23.9842	23.9173	25.2911	11	11	11	25.6	25.6	25.6	72.49	0	180.15	6038000000	32	61	sp|P30850|RNB_ECOLI Exoribonuclease 2 OS=Escherichia coli (strain K12) OX=83333 GN=rnb PE=1 SV=3
Penicillin-binding protein activator LpoA	lpoA	P45464	0.422415	0.470006	0.19397	0.933077	24.5617	24.7388	24.4848	24.1623	24.7577	24.3104	24.0152	24.6993	24.0588	23.9163	8	8	8	14.7	14.7	14.7	72.824	0	60.23	2221900000	31	17	sp|P45464|LPOA_ECOLI Penicillin-binding protein activator LpoA OS=Escherichia coli (strain K12) OX=83333 GN=lpoA PE=1 SV=1
Lysine--tRNA ligase	lysS	P0A8N3	0.522897	0.387741	0.191361	1.10818	28.4059	28.3079	28.4052	27.8877	27.9998	28.0295	27.7886	27.7664	28.3223	28.4554	42	42	30	84.2	84.2	71.5	57.603	0	323.31	83202000000	29	455	sp|P0A8N3|SYK1_ECOLI Lysine--tRNA ligase OS=Escherichia coli (strain K12) OX=83333 GN=lysS PE=1 SV=2
Oxygen-insensitive NAD(P)H nitroreductase	nfsB	P38489	0.950131	0.16168	0.189381	1.78455	27.0219	27.153	27.2776	27.0878	26.9657	26.8407	26.8299	27.182	27.1507	26.7052	12	12	12	61.3	61.3	61.3	23.905	0	323.31	20156000000	12	119	sp|P38489|NFSB_ECOLI Oxygen-insensitive NAD(P)H nitroreductase OS=Escherichia coli (strain K12) OX=83333 GN=nfsB PE=1 SV=1
Putative monooxygenase YdhR	ydhR	P0ACX3	0.11274	0.841759	0.186537	0.300624	25.9529	23.8687	25.9136	23.9379	26.1239	24.6332	23.7769	25.0017	24.7022	24.1526	3	3	3	34.7	34.7	34.7	11.288	0	50.905	1146800000	7	11	sp|P0ACX3|YDHR_ECOLI Putative monooxygenase YdhR OS=Escherichia coli (strain K12) OX=83333 GN=ydhR PE=1 SV=1
tRNA/tmRNA (uracil-C(5))-methyltransferase	trmA	P23003	0.227917	0.686546	0.186508	0.558672	24.6427	24.618	24.0818	24.431	23.8746	24.9812	24.9471	23.4631	24.3954	23.8797	7	7	7	32	32	32	41.966	0	156.56	1416300000	21	17	sp|P23003|TRMA_ECOLI tRNA/tmRNA (uracil-C(5))-methyltransferase OS=Escherichia coli (strain K12) OX=83333 GN=trmA PE=1 SV=1
DNA-directed RNA polymerase subunit alpha	rpoA	P0A7Z4	0.786626	0.217818	0.185648	1.53453	30.0426	30.32	30.221	30.2365	30.0347	30.0436	29.6924	29.8877	30.1122	30.3456	28	28	28	72.6	72.6	72.6	36.511	0	323.31	197330000000	21	525	sp|P0A7Z4|RPOA_ECOLI DNA-directed RNA polymerase subunit alpha OS=Escherichia coli (strain K12) OX=83333 GN=rpoA PE=1 SV=1
Class B acid phosphatase	aphA	P0AE22	0.948142	0.162134	0.182315	1.78155	25.8721	26.1408	25.7005	25.862	25.6995	25.525	25.9457	25.7752	25.6269	25.6968	8	8	8	44.3	44.3	44.3	26.103	0	108.56	5229700000	12	50	sp|P0AE22|APHA_ECOLI Class B acid phosphatase OS=Escherichia coli (strain K12) OX=83333 GN=aphA PE=1 SV=1
Chaperone protein DnaK	dnaK	P0A6Y8	0.713798	0.254407	0.177004	1.42034	30.4613	30.4906	30.0563	30.1039	30.1363	30.038	30.0214	30.0005	30.4248	29.9851	51	51	51	61.4	61.4	61.4	69.114	0	323.31	332100000000	35	927	sp|P0A6Y8|DNAK_ECOLI Chaperone protein DnaK OS=Escherichia coli (strain K12) OX=83333 GN=dnaK PE=1 SV=2
Adenylosuccinate synthetase	purA	P0A7D4	0.490755	0.410622	0.174048	1.05317	28.9194	29.1264	29.0679	29.1939	28.7528	29.4156	28.8841	28.4937	29.0541	28.817	40	40	40	69.2	69.2	69.2	47.344	0	323.31	117000000000	23	475	sp|P0A7D4|PURA_ECOLI Adenylosuccinate synthetase OS=Escherichia coli (strain K12) OX=83333 GN=purA PE=1 SV=2
Tryptophan--tRNA ligase	trpS	P00954	0.97352	0.153978	0.172225	1.81979	26.9082	26.6023	26.7003	26.6716	26.6603	26.4997	26.4237	26.4844	26.808	26.414	14	14	14	53.9	53.9	53.9	37.437	0	323.31	19315000000	15	122	sp|P00954|SYW_ECOLI Tryptophan--tRNA ligase OS=Escherichia coli (strain K12) OX=83333 GN=trpS PE=1 SV=3
Protein-export protein SecB	secB	P0AG86	0.401195	0.488802	0.171851	0.894805	27.4123	28.3167	27.4817	27.5908	27.6788	27.7173	27.4704	27.1894	27.6181	27.4971	7	7	7	61.3	61.3	61.3	17.277	0	323.31	19429000000	5	108	sp|P0AG86|SECB_ECOLI Protein-export protein SecB OS=Escherichia coli (strain K12) OX=83333 GN=secB PE=1 SV=1
Pyrimidine-specific ribonucleoside hydrolase RihA	rihA	P41409	0.145626	0.793967	0.171017	0.378212	23.9449	23.4282	25.2882	23.5799	23.8859	23.6678	24.9889	23.7038	23.1955	23.894	4	4	4	19	19	19	33.823	0	101.53	2563100000	12	23	sp|P41409|RIHA_ECOLI Pyrimidine-specific ribonucleoside hydrolase RihA OS=Escherichia coli (strain K12) OX=83333 GN=rihA PE=1 SV=2
Energy-dependent translational throttle protein EttA	ettA	P0A9W3	1.19964	0.104108	0.169949	2.15634	27.8204	27.8261	27.7463	27.7288	27.8965	27.5912	27.6363	27.5139	27.4993	27.5255	47	47	47	72.4	72.4	72.4	62.442	0	323.31	58224000000	33	408	sp|P0A9W3|ETTA_ECOLI Energy-dependent translational throttle protein EttA OS=Escherichia coli (strain K12) OX=83333 GN=ettA PE=1 SV=2
Alanine racemase, catabolic	dadX	P29012	0.48597	0.413638	0.169159	1.0449	27.2048	27.3443	27.5866	27.3327	27.5329	27.1979	26.9899	27.5192	26.7897	27.158	13	13	13	54.2	54.2	54.2	38.844	0	295.22	20205000000	20	129	sp|P29012|ALR2_ECOLI Alanine racemase, catabolic OS=Escherichia coli (strain K12) OX=83333 GN=dadX PE=2 SV=2
Molybdenum cofactor biosynthesis protein B	moaB	P0AEZ9	0.538892	0.373062	0.166214	1.13524	27.1887	27.2401	27.1569	27.1481	27.2149	26.6091	27.2918	26.7085	27.1346	27.1445	8	8	8	54.7	54.7	54.7	18.665	0	162.31	8690400000	10	70	sp|P0AEZ9|MOAB_ECOLI Molybdenum cofactor biosynthesis protein B OS=Escherichia coli (strain K12) OX=83333 GN=moaB PE=1 SV=2
Glutamate synthase [NADPH] large chain	gltB	P09831	0.193372	0.732176	0.166017	0.485027	24.5092	23.9989	24.7718	23.6603	24.4883	24.1127	24.5411	23.128	23.745	24.3992	6	6	6	6	6	6	163.3	0	43.567	1837800000	75	17	sp|P09831|GLTB_ECOLI Glutamate synthase [NADPH] large chain OS=Escherichia coli (strain K12) OX=83333 GN=gltB PE=1 SV=3
Maltose/maltodextrin import ATP-binding protein MalK	malK	P68187	0.128456	0.819041	0.164624	0.338153	24.9673	23.1573	25.3746	24.1569	23.2705	24.1056	25.0064	24.5393	24.1507	24.424	7	7	7	23.2	23.2	23.2	40.99	0	317.53	5166000000	19	42	sp|P68187|MALK_ECOLI Maltose/maltodextrin import ATP-binding protein MalK OS=Escherichia coli (strain K12) OX=83333 GN=malK PE=1 SV=1
CTP synthase	pyrG	P0A7E5	0.272155	0.627727	0.161174	0.649242	27.454	27.6532	27.6433	27.3093	27.3984	27.1119	27.3244	26.6123	27.7332	27.9425	22	22	22	42.6	42.6	42.6	60.373	0	323.31	35740000000	30	220	sp|P0A7E5|PYRG_ECOLI CTP synthase OS=Escherichia coli (strain K12) OX=83333 GN=pyrG PE=1 SV=2
Uncharacterized protein YtfB	ytfB	P39310	0.320181	0.573237	0.15784	0.743523	25.0898	25.0451	25.4783	25.1169	25.2037	24.6797	25.1369	24.4222	25.3081	25.3975	4	4	4	15.1	15.1	15.1	23.505	0	14.097	3363800000	9	47	sp|P39310|YTFB_ECOLI Cell division protein YtfB OS=Escherichia coli (strain K12) OX=83333 GN=ytfB PE=3 SV=2
Lead, cadmium, zinc and mercury-transporting ATPase	zntA	P37617	0.216364	0.701361	0.156358	0.53435	24.3023	25.0049	24.3565	23.7554	24.3089	24.2959	24.0438	24.913	23.8787	23.7503	5	5	5	14.9	14.9	14.9	76.839	0	107.79	819410000	33	12	sp|P37617|ZNTA_ECOLI Zinc/cadmium/lead-transporting P-type ATPase OS=Escherichia coli (strain K12) OX=83333 GN=zntA PE=1 SV=1
Glutaredoxin-4	grxD	P0AC69	0.701315	0.262641	0.155677	1.40054	27.3848	27.6182	27.7295	27.5836	27.4352	27.3761	27.2619	27.1902	27.642	27.6346	5	5	5	37.4	37.4	37.4	12.879	0	172.54	18606000000	7	73	sp|P0AC69|GLRX4_ECOLI Glutaredoxin 4 OS=Escherichia coli (strain K12) OX=83333 GN=grxD PE=1 SV=1
Ribosome-binding factor A	rbfA	P0A7G2	0.342607	0.550049	0.149494	0.786296	26.4179	25.6171	26.0846	26.5142	26.0278	26.2877	26.1649	25.9706	25.7255	25.8771	10	10	10	70.7	70.7	70.7	15.154	0	230.41	8277600000	8	74	sp|P0A7G2|RBFA_ECOLI 30S ribosome-binding factor OS=Escherichia coli (strain K12) OX=83333 GN=rbfA PE=1 SV=2
Cytoplasmic alpha-amylase	amyA	P26612	0.14044	0.800986	0.148346	0.366213	25.0651	23.552	24.6343	23.5676	23.1536	23.7764	24.0249	24.4554	24.4017	24.5264	3	3	3	7.9	7.9	7.9	56.639	0	56.677	977840000	21	25	sp|P26612|AMY2_ECOLI Cytoplasmic alpha-amylase OS=Escherichia coli (strain K12) OX=83333 GN=amyA PE=1 SV=3
50S ribosomal protein L3 glutamine methyltransferase	prmB	P39199	0.0746601	0.902078	0.146262	0.205845	23.9738	23.4185	25.6789	25.8501	24.7405	26.2628	24.9672	23.5978	23.4554	24.4806	8	8	8	21.3	21.3	21.3	35.001	0	229.88	2847900000	9	29	sp|P39199|PRMB_ECOLI 50S ribosomal protein L3 glutamine methyltransferase OS=Escherichia coli (strain K12) OX=83333 GN=prmB PE=1 SV=3
Glutamate--cysteine ligase	gshA	P0A6W9	0.112228	0.841854	0.146036	0.299386	25.3804	25.5515	24.2449	23.3682	24.1812	24.4299	25.1662	24.1712	25.112	23.8808	5	5	5	15.3	15.3	15.3	58.269	0	131.95	2760200000	26	28	sp|P0A6W9|GSH1_ECOLI Glutamate--cysteine ligase OS=Escherichia coli (strain K12) OX=83333 GN=gshA PE=1 SV=1
Bifunctional protein GlmU;UDP-N-acetylglucosamine pyrophosphorylase;Glucosamine-1-phosphate N-acetyltransferase	glmU	P0ACC7	0.304011	0.591181	0.144793	0.712206	26.4296	25.5215	26.3553	26.4947	26.0872	26.0903	25.8776	25.8224	26.3325	26.1231	12	12	12	33.3	33.3	33.3	49.19	0	165.48	6803000000	21	60	sp|P0ACC7|GLMU_ECOLI Bifunctional protein GlmU OS=Escherichia coli (strain K12) OX=83333 GN=glmU PE=1 SV=1
Uncharacterized protein YgaU	ygaU	P0ADE6	0.156119	0.77771	0.143024	0.402239	29.6999	28.0358	29.5245	29.8836	28.929	28.9121	29.474	29.1657	29.0069	29.3697	17	17	17	98	98	98	16.063	0	323.31	55647000000	11	244	sp|P0ADE6|KBP_ECOLI Potassium binding protein Kbp OS=Escherichia coli (strain K12) OX=83333 GN=kbp PE=1 SV=2
Periplasmic murein peptide-binding protein	mppA	P77348	0.0913723	0.873856	0.142882	0.248154	25.3218	23.3246	23.4923	25.9908	24.0123	24.1845	24.4148	25.2938	24.14	24.2916	13	13	13	29.1	29.1	29.1	59.899	0	138.12	5003000000	30	53	sp|P77348|MPPA_ECOLI Periplasmic murein peptide-binding protein OS=Escherichia coli (strain K12) OX=83333 GN=mppA PE=1 SV=2
UPF0701 protein YicC	yicC	P23839	0.22228	0.695015	0.142696	0.546842	25.4514	26.0258	25.8937	25.9001	25.7223	25.8139	24.815	25.7678	25.6666	26.2645	9	9	9	31	31	31	33.175	0	203.14	5973100000	19	57	sp|P23839|YICC_ECOLI UPF0701 protein YicC OS=Escherichia coli (strain K12) OX=83333 GN=yicC PE=1 SV=2
Ribose-5-phosphate isomerase A	rpiA	P0A7Z0	0.356023	0.535724	0.140112	0.811539	27.0305	27.2324	27.118	27.0109	26.7809	26.5829	27.1014	26.6528	27.3432	27.2859	6	6	6	61.2	61.2	61.2	22.86	0	256.12	9575100000	8	73	sp|P0A7Z0|RPIA_ECOLI Ribose-5-phosphate isomerase A OS=Escherichia coli (strain K12) OX=83333 GN=rpiA PE=1 SV=1
Glycine--tRNA ligase beta subunit	glyS	P00961	0.269889	0.629967	0.138192	0.644694	28.0204	27.8269	28.3368	27.8806	28.1661	28.0383	27.2069	27.7018	27.9106	28.2441	46	46	46	70	70	70	76.812	0	323.31	57354000000	41	368	sp|P00961|SYGB_ECOLI Glycine--tRNA ligase beta subunit OS=Escherichia coli (strain K12) OX=83333 GN=glyS PE=1 SV=4
Cell division protein DamX	damX	P11557	0.230475	0.682565	0.134019	0.564018	24.5732	24.1452	24.5553	24.499	24.8257	24.1203	24.0834	24.392	24.7577	23.6757	3	3	3	14	14	14	46.161	0	85.803	1050100000	15	21	sp|P11557|DAMX_ECOLI Cell division protein DamX OS=Escherichia coli (strain K12) OX=83333 GN=damX PE=1 SV=2
Tyrosine--tRNA ligase	tyrS	P0AGJ9	0.308808	0.586327	0.130939	0.721539	26.462	26.6939	25.9526	26.4839	26.2035	26.0194	26.1062	26.1017	26.5065	26.6657	18	18	18	44.6	44.6	44.6	47.526	0	323.31	18502000000	18	145	sp|P0AGJ9|SYY_ECOLI Tyrosine--tRNA ligase OS=Escherichia coli (strain K12) OX=83333 GN=tyrS PE=1 SV=2
50S ribosomal protein L13	rplM	P0AA10	0.244468	0.667735	0.130847	0.593016	31.1763	31.2193	30.4404	31.2458	30.704	31.0641	30.887	30.403	30.9711	31.3083	29	29	29	100	100	100	16.018	0	323.31	335560000000	8	546	sp|P0AA10|RL13_ECOLI 50S ribosomal protein L13 OS=Escherichia coli (strain K12) OX=83333 GN=rplM PE=1 SV=1
UTP--glucose-1-phosphate uridylyltransferase	galU	P0AEP3	0.400299	0.488584	0.126026	0.893178	28.0315	28.3576	27.9054	28.2692	27.9988	28.1762	27.7928	27.7529	28.0267	28.3421	13	13	13	44	44	44	32.942	0	247.86	30401000000	16	159	sp|P0AEP3|GALU_ECOLI UTP--glucose-1-phosphate uridylyltransferase OS=Escherichia coli (strain K12) OX=83333 GN=galU PE=1 SV=2
Type I restriction enzyme EcoKI R protein	hsdR	P08956	0.0879032	0.87888	0.124987	0.239467	25.8469	24.1207	24.6466	24.2825	26.1322	24.9104	24.3947	23.9602	24.041	24.1565	12	12	12	11.3	11.3	11.3	134.09	0	39.527	2157500000	75	21	sp|P08956|T1RK_ECOLI Type I restriction enzyme EcoKI R protein OS=Escherichia coli (strain K12) OX=83333 GN=hsdR PE=1 SV=3
ATP-dependent Clp protease proteolytic subunit	clpP	P0A6G7	0.687451	0.270474	0.123849	1.37847	28.4053	28.4281	28.0891	28.2974	28.1012	28.2011	28.0356	28.4077	28.1285	28.2127	8	8	8	40.1	40.1	40.1	23.186	0	323.31	31102000000	10	121	sp|P0A6G7|CLPP_ECOLI ATP-dependent Clp protease proteolytic subunit OS=Escherichia coli (strain K12) OX=83333 GN=clpP PE=1 SV=1
50S ribosomal protein L14	rplN	P0ADY3	0.795607	0.215586	0.11747	1.54847	28.9672	29.0964	28.9374	28.9817	28.93	28.8347	28.7205	28.7387	29.074	28.9715	18	18	18	70.7	70.7	70.7	13.541	0	323.31	112180000000	7	259	sp|P0ADY3|RL14_ECOLI 50S ribosomal protein L14 OS=Escherichia coli (strain K12) OX=83333 GN=rplN PE=1 SV=1
Periplasmic serine endoprotease DegP	degP	P0C0V0	0.335084	0.558668	0.115134	0.77203	27.1287	27.0437	27.2349	27.0554	27.1781	26.9102	27.2642	26.4968	26.956	27.1979	16	16	16	44.5	44.5	44.5	49.354	0	323.31	17281000000	20	130	sp|P0C0V0|DEGP_ECOLI Periplasmic serine endoprotease DegP OS=Escherichia coli (strain K12) OX=83333 GN=degP PE=1 SV=1
Selenide, water dikinase	selD	P16456	0.173265	0.756048	0.114752	0.44081	26.5093	26.4826	26.6316	26.2963	26.9835	26.4638	26.0031	25.5774	26.5263	26.6371	11	11	11	41.5	41.5	41.5	36.687	0	323.31	13566000000	19	104	sp|P16456|SELD_ECOLI Selenide, water dikinase OS=Escherichia coli (strain K12) OX=83333 GN=selD PE=1 SV=1
3-dehydroquinate dehydratase	aroD	P05194	0.139176	0.802469	0.110294	0.363274	25.1084	25.4246	24.9203	24.1447	24.4953	24.1832	25.1028	24.6188	25.0863	25.2487	8	8	8	44	44	44	27.466	0	20.332	1821000000	17	18	sp|P05194|AROD_ECOLI 3-dehydroquinate dehydratase OS=Escherichia coli (strain K12) OX=83333 GN=aroD PE=1 SV=2
2-amino-3-ketobutyrate coenzyme A ligase	kbl	P0AB77	0.284187	0.613418	0.110087	0.67323	27.8342	27.7909	27.6549	27.4995	27.7652	27.5264	27.2218	27.3883	27.5362	28.0709	20	20	20	42.7	42.7	42.7	43.117	0	323.31	48960000000	17	240	sp|P0AB77|KBL_ECOLI 2-amino-3-ketobutyrate coenzyme A ligase OS=Escherichia coli (strain K12) OX=83333 GN=kbl PE=1 SV=1
Histidinol-phosphate aminotransferase	hisC	P06986	0.116608	0.83646	0.107258	0.309942	26.1738	26.4605	26.0566	26.0602	26.3032	26.228	26.5536	26.5373	26.0794	24.7815	8	8	8	22.8	22.8	22.8	39.36	0	89.997	4723100000	21	49	sp|P06986|HIS8_ECOLI Histidinol-phosphate aminotransferase OS=Escherichia coli (strain K12) OX=83333 GN=hisC PE=1 SV=2
Lactaldehyde dehydrogenase	aldA	P25553	0.34988	0.54244	0.102977	0.800012	29.9164	29.9695	30.3573	30.25	30.1654	30.1133	29.9218	30.2188	29.7015	30.0012	52	52	52	79.3	79.3	79.3	52.272	0	323.31	162570000000	29	614	sp|P25553|ALDA_ECOLI Lactaldehyde dehydrogenase OS=Escherichia coli (strain K12) OX=83333 GN=aldA PE=1 SV=2
Glucans biosynthesis glucosyltransferase H	mdoH	P62517	0.152551	0.783034	0.10024	0.394107	24.3658	24.512	24.6983	24.2925	24.9198	24.545	23.7354	24.1025	24.8532	24.0454	7	7	7	10.5	10.5	10.5	96.936	0	60.675	1665600000	37	34	sp|P62517|OPGH_ECOLI Glucans biosynthesis glucosyltransferase H OS=Escherichia coli (strain K12) OX=83333 GN=mdoH PE=1 SV=1
D-mannonate oxidoreductase	uxuB	P39160	0.115438	0.837906	0.0965312	0.307129	23.492	24.7435	24.4414	24.5589	23.7765	24.4693	24.6826	24.6352	24.0136	23.6975	4	4	3	9.7	9.7	6.2	53.58	0	12.969	1226900000	23	20	sp|P39160|UXUB_ECOLI D-mannonate oxidoreductase OS=Escherichia coli (strain K12) OX=83333 GN=uxuB PE=3 SV=1
Uncharacterized protein YdcH	ydcH	P0ACW6	0.217862	0.699607	0.0951667	0.53752	26.7945	26.8867	26.7256	26.6364	26.2753	27.212	26.6867	26.3405	26.7286	26.7507	6	6	6	66.2	66.2	66.2	8.8782	0	92.73	12196000000	4	66	sp|P0ACW6|YDCH_ECOLI Uncharacterized protein YdcH OS=Escherichia coli (strain K12) OX=83333 GN=ydcH PE=4 SV=2
Xanthine phosphoribosyltransferase	gpt	P0A9M5	0.434089	0.4606	0.0932326	0.953923	27.2096	27.3948	27.2785	27.3406	26.9825	27.4285	27.1517	27.301	27.3691	27.0431	8	8	8	34.2	34.2	34.2	16.97	0	85.61	12705000000	7	49	sp|P0A9M5|XGPT_ECOLI Xanthine-guanine phosphoribosyltransferase OS=Escherichia coli (strain K12) OX=83333 GN=gpt PE=1 SV=1
Inorganic pyrophosphatase	ppa	P0A7A9	0.616825	0.31693	0.0931056	1.2645	29.5061	29.3889	29.691	29.7652	29.4361	29.483	29.4657	29.5044	29.4795	29.5995	13	13	13	68.2	68.2	68.2	19.703	0	323.31	113860000000	9	276	sp|P0A7A9|IPYR_ECOLI Inorganic pyrophosphatase OS=Escherichia coli (strain K12) OX=83333 GN=ppa PE=1 SV=2
NADH-quinone oxidoreductase subunit G	nuoG	P33602	0.178142	0.752053	0.0926553	0.451632	28.1852	27.9448	28.3024	27.9672	28.3518	27.7094	27.5708	27.9014	27.9499	28.5602	38	38	38	52.5	52.5	52.5	100.3	0	323.31	46384000000	47	260	sp|P33602|NUOG_ECOLI NADH-quinone oxidoreductase subunit G OS=Escherichia coli (strain K12) OX=83333 GN=nuoG PE=1 SV=4
Serine hydroxymethyltransferase	glyA	P0A825	0.764095	0.227562	0.0912798	1.49942	29.0397	29.0028	28.9454	28.9941	28.9532	28.8474	28.7245	28.9751	29.0544	28.8708	28	28	28	58.3	58.3	58.3	45.316	0	323.31	117010000000	21	502	sp|P0A825|GLYA_ECOLI Serine hydroxymethyltransferase OS=Escherichia coli (strain K12) OX=83333 GN=glyA PE=1 SV=1
3-octaprenyl-4-hydroxybenzoate carboxy-lyase	ubiD	P0AAB4	0.0714087	0.905548	0.0908238	0.197474	24.0943	23.3175	25.3314	23.507	24.3527	23.634	24.7109	23.1306	24.1908	23.8114	6	6	6	20.7	20.7	20.7	55.603	0	49.688	2030700000	23	16	sp|P0AAB4|UBID_ECOLI 3-octaprenyl-4-hydroxybenzoate carboxy-lyase OS=Escherichia coli (strain K12) OX=83333 GN=ubiD PE=1 SV=1
ADP-L-glycero-D-manno-heptose-6-epimerase	hldD	P67910	0.320655	0.573158	0.0901899	0.744434	27.6804	27.8627	27.8562	27.7965	27.6638	27.7803	27.3226	27.7299	27.7256	28.0304	20	20	20	68.7	68.7	68.7	34.893	0	323.31	54520000000	18	217	sp|P67910|HLDD_ECOLI ADP-L-glycero-D-manno-heptose-6-epimerase OS=Escherichia coli (strain K12) OX=83333 GN=hldD PE=1 SV=1
Uncharacterized protein YecA	yecA	P0AD05	0.0515724	0.935698	0.0892863	0.14535	23.4491	23.3394	26.0124	25.9378	24.4853	25.1787	24.3347	24.2414	24.5666	24.7657	9	9	9	51.6	51.6	51.6	25.039	0	133.78	3341900000	10	34	sp|P0AD05|YECA_ECOLI Uncharacterized protein YecA OS=Escherichia coli (strain K12) OX=83333 GN=yecA PE=4 SV=1
ATP-dependent zinc metalloprotease FtsH	ftsH	P0AAI3	0.363182	0.528644	0.0890004	0.824909	27.9715	28.0447	27.568	27.7626	27.9596	27.7105	27.5978	27.6594	27.8335	27.7255	34	34	34	56.8	56.8	56.8	70.707	0	323.31	49187000000	37	330	sp|P0AAI3|FTSH_ECOLI ATP-dependent zinc metalloprotease FtsH OS=Escherichia coli (strain K12) OX=83333 GN=ftsH PE=1 SV=1
Elongation factor G	fusA	P0A6M8	0.6522	0.294099	0.0880629	1.32192	30.3799	30.3082	30.3652	30.2347	30.386	30.1371	30.089	30.3539	30.175	30.2625	66	66	66	75.1	75.1	75.1	77.58	0	323.31	370180000000	35	1178	sp|P0A6M8|EFG_ECOLI Elongation factor G OS=Escherichia coli (strain K12) OX=83333 GN=fusA PE=1 SV=2
Chaperone protein HtpG	htpG	P0A6Z3	0.411474	0.481293	0.0865062	0.913409	27.3758	27.2557	27.4022	27.2316	27.3318	27.4125	27.2799	26.91	27.1924	27.2522	43	43	43	72.1	72.1	72.1	71.422	0	323.31	71621000000	39	414	sp|P0A6Z3|HTPG_ECOLI Chaperone protein HtpG OS=Escherichia coli (strain K12) OX=83333 GN=htpG PE=1 SV=1
Succinyl-CoA ligase [ADP-forming] subunit beta	sucC	P0A836	0.403231	0.489427	0.0862439	0.898499	30.0513	30.153	30.1061	30.109	30.0804	29.9556	29.8517	29.7938	30.2795	30.1506	34	34	34	67	67	67	41.392	0	323.31	291030000000	24	648	sp|P0A836|SUCC_ECOLI Succinate--CoA ligase [ADP-forming] subunit beta OS=Escherichia coli (strain K12) OX=83333 GN=sucC PE=1 SV=1
4-aminobutyrate aminotransferase GabT	gabT	P22256	0.170241	0.75935	0.0859493	0.434067	28.7456	28.3265	28.9684	28.7341	29.0801	28.6102	28.7729	28.704	28.3002	28.1788	19	19	19	52.8	52.8	52.8	45.774	0	323.31	58871000000	23	298	sp|P22256|GABT_ECOLI 4-aminobutyrate aminotransferase GabT OS=Escherichia coli (strain K12) OX=83333 GN=gabT PE=1 SV=1
Asparagine--tRNA ligase	asnS	P0A8M0	0.167018	0.760722	0.0857654	0.426853	28.0425	28.1793	28.0783	27.8986	28.0433	28.0531	27.5579	27.4809	28.1471	28.5013	24	24	24	64.2	64.2	64.2	52.57	0	323.31	46555000000	24	188	sp|P0A8M0|SYN_ECOLI Asparagine--tRNA ligase OS=Escherichia coli (strain K12) OX=83333 GN=asnS PE=1 SV=2
NAD-dependent protein deacylase	cobB	P75960	0.0812436	0.890758	0.080986	0.222652	25.1565	24.7057	25.0623	25.0201	24.0159	25.5848	24.6365	25.5077	25.4472	24.2388	6	6	6	39.1	39.1	39.1	31.464	0	91.136	2139900000	13	21	sp|P75960|NPD_ECOLI NAD-dependent protein deacylase OS=Escherichia coli (strain K12) OX=83333 GN=cobB PE=1 SV=3
tRNA (cytidine/uridine-2-O-)-methyltransferase TrmJ	trmJ	P0AE01	0.192516	0.731951	0.079251	0.483165	25.6868	25.9082	25.2063	25.1878	25.3615	25.2917	25.1966	25.4885	25.5498	25.62	6	6	6	35.4	35.4	35.4	27.048	0	323.31	6305800000	11	55	sp|P0AE01|TRMJ_ECOLI tRNA (cytidine/uridine-2-O-)-methyltransferase TrmJ OS=Escherichia coli (strain K12) OX=83333 GN=trmJ PE=1 SV=1
Glutaminase 1	glsA1	P77454	0.0365772	0.952296	0.079052	0.104653	23.6847	23.5702	25.6447	25.5196	23.8043	24.1296	26.9284	24.3491	23.8613	24.0818	7	7	7	39.4	39.4	39.4	32.903	0	234.03	3777300000	10	35	sp|P77454|GLSA1_ECOLI Glutaminase 1 OS=Escherichia coli (strain K12) OX=83333 GN=glsA1 PE=1 SV=1
Spermidine/putrescine import ATP-binding protein PotA	potA	P69874	0.0319496	0.956938	0.0778327	0.0918518	25.4199	24.2507	25.8083	23.9051	27.6606	24.4154	24.3904	24.6296	23.2125	24.3006	5	5	5	13	13	13	43.028	0	57.044	2388900000	19	27	sp|P69874|POTA_ECOLI Spermidine/putrescine import ATP-binding protein PotA OS=Escherichia coli (strain K12) OX=83333 GN=potA PE=1 SV=1
4-hydroxy-tetrahydrodipicolinate synthase	dapA	P0A6L2	0.110179	0.84539	0.0776545	0.294427	25.9458	26.6757	25.7353	26.3525	26.061	26.0727	26.0775	25.4353	26.6764	26.2752	9	9	9	27.4	27.4	27.4	31.27	0	168.59	8884500000	13	50	sp|P0A6L2|DAPA_ECOLI 4-hydroxy-tetrahydrodipicolinate synthase OS=Escherichia coli (strain K12) OX=83333 GN=dapA PE=1 SV=1
UPF0253 protein YaeP	yaeP	P0A8K5	0.0394468	0.94944	0.0775317	0.112533	23.9101	26.5776	23.187	23.9018	23.9985	23.1638	24.1574	24.7743	24.7295	25.0763	1	1	1	27.3	27.3	27.3	7.2141	0	30.499	1276000000	3	6	sp|P0A8K5|YAEP_ECOLI UPF0253 protein YaeP OS=Escherichia coli (strain K12) OX=83333 GN=yaeP PE=3 SV=1
Transcription-repair-coupling factor	mfd	P30958	0.0477273	0.941278	0.0767636	0.135026	25.4733	23.9301	23.6174	23.127	23.0456	23.3381	25.0607	24.7204	23.622	23.9743	18	18	18	21.3	21.3	21.3	129.98	0	130.93	3422900000	62	32	sp|P30958|MFD_ECOLI Transcription-repair-coupling factor OS=Escherichia coli (strain K12) OX=83333 GN=mfd PE=1 SV=2
Threonine synthase	thrC	P00934	0.189815	0.73618	0.0757837	0.477279	27.0953	27.0684	27.1253	26.9407	27.295	26.894	27.2825	26.9326	26.4677	27.018	19	19	19	63.6	63.6	63.6	47.113	0	323.31	17222000000	22	155	sp|P00934|THRC_ECOLI Threonine synthase OS=Escherichia coli (strain K12) OX=83333 GN=thrC PE=1 SV=1
Response regulator UvrY	uvrY	P0AED5	0.0792525	0.893957	0.075411	0.217589	23.6701	24.8109	23.8188	24.9418	24.4743	23.9019	24.6093	23.4794	24.554	24.3911	2	2	2	11	11	11	23.892	0	25.894	1074200000	13	9	sp|P0AED5|UVRY_ECOLI Response regulator UvrY OS=Escherichia coli (strain K12) OX=83333 GN=uvrY PE=1 SV=1
Uncharacterized protein YcaC	ycaC	P21367	0.11938	0.832553	0.0693029	0.316585	28.0933	27.0569	28.002	28.0612	27.4921	27.7824	28.0402	27.75	27.5998	27.7399	11	11	11	60.1	60.1	60.1	23.1	0	323.31	23910000000	8	137	sp|P21367|YCAC_ECOLI Probable hydrolase YcaC OS=Escherichia coli (strain K12) OX=83333 GN=ycaC PE=1 SV=1
Glutamate decarboxylase beta	gadB	P69910	0.136152	0.807776	0.0691593	0.356227	28.5356	28.6929	28.63	28.265	28.7188	28.821	28.3571	28.4495	28.5902	27.8339	29	2	2	43.8	3.6	3.6	52.668	0	159.15	18462000000	24	32	sp|P69910|DCEB_ECOLI Glutamate decarboxylase beta OS=Escherichia coli (strain K12) OX=83333 GN=gadB PE=1 SV=1
Galactitol-specific phosphotransferase enzyme IIA component	gatA	P69828	0.145486	0.793369	0.0688551	0.377889	28.9063	28.9747	29.157	28.8313	29.0128	28.7724	28.4829	28.6353	29.0569	29.4306	10	10	10	57.3	57.3	57.3	16.907	0	323.31	80581000000	9	226	sp|P69828|PTKA_ECOLI PTS system galactitol-specific EIIA component OS=Escherichia coli (strain K12) OX=83333 GN=gatA PE=1 SV=1
Nucleoside-specific channel-forming protein tsx	tsx	P0A927	0.0344998	0.952983	0.0683559	0.0989213	23.1299	23.4158	26.4435	23.9696	24.2875	24.6221	24.5258	24.8928	23.5898	23.1099	7	7	7	33.3	33.3	33.3	33.589	0	290.76	2615100000	12	23	sp|P0A927|TSX_ECOLI Nucleoside-specific channel-forming protein Tsx OS=Escherichia coli (strain K12) OX=83333 GN=tsx PE=1 SV=1
Glycerol kinase	glpK	P0A6F3	0.0548657	0.932567	0.0657434	0.154134	26.5879	26.9889	27.1229	26.4245	26.7601	27.2812	25.7309	25.7364	27.345	27.4382	29	29	29	52.2	52.2	52.2	56.23	0	323.31	38209000000	29	233	sp|P0A6F3|GLPK_ECOLI Glycerol kinase OS=Escherichia coli (strain K12) OX=83333 GN=glpK PE=1 SV=2
Met repressor	metJ	P0A8U6	0.142992	0.796636	0.0651286	0.372128	25.7929	26.2952	25.9038	26.0847	25.9295	26.1383	26.3039	25.4224	26.0054	25.9244	8	8	8	62.9	62.9	62.9	12.141	0	160.41	7034500000	5	91	sp|P0A8U6|METJ_ECOLI Met repressor OS=Escherichia coli (strain K12) OX=83333 GN=metJ PE=1 SV=2
PTS system mannitol-specific EIICBA component;Mannitol permease IIC component;Mannitol-specific phosphotransferase enzyme IIB component;Mannitol-specific phosphotransferase enzyme IIA component	mtlA	P00550	0.0585073	0.929463	0.064689	0.163785	26.7362	26.6763	26.5544	26.1461	26.9183	26.6628	25.0006	26.7514	27.0224	26.4258	11	11	11	25.1	25.1	25.1	67.971	0	307.32	9805000000	22	88	sp|P00550|PTM3C_ECOLI PTS system mannitol-specific EIICBA component OS=Escherichia coli (strain K12) OX=83333 GN=mtlA PE=1 SV=1
50S ribosomal protein L1	rplA	P0A7L0	0.131794	0.814712	0.0633745	0.346015	31.038	30.4189	30.3286	30.9007	30.57	30.3734	30.4778	30.4323	30.8559	30.9397	28	28	28	89.7	89.7	89.7	24.729	0	323.31	242530000000	13	489	sp|P0A7L0|RL1_ECOLI 50S ribosomal protein L1 OS=Escherichia coli (strain K12) OX=83333 GN=rplA PE=1 SV=2
Septum site-determining protein MinD	minD	P0AEZ3	0.387188	0.502702	0.060921	0.869258	28.078	28.1615	28.3058	28.0618	27.9857	28.2033	28.1121	27.9374	28.1263	28.1803	20	20	20	63.3	63.3	63.3	29.614	0	323.31	47265000000	13	240	sp|P0AEZ3|MIND_ECOLI Septum site-determining protein MinD OS=Escherichia coli (strain K12) OX=83333 GN=minD PE=1 SV=2
dTDP-glucose 4,6-dehydratase 1	rfbB	P37759	0.124465	0.824268	0.0585537	0.328704	26.2851	26.4321	26.7439	26.5161	26.5378	26.7643	26.4311	26.1962	26.7335	25.9516	14	14	14	49	49	49	40.558	0	323.31	16824000000	21	107	sp|P37759|RMLB1_ECOLI dTDP-glucose 4,6-dehydratase 1 OS=Escherichia coli (strain K12) OX=83333 GN=rfbB PE=3 SV=2
Uncharacterized protein YibT	yibT	Q2M7R5	0.163493	0.765536	0.0583536	0.418931	26.4395	25.983	26.0017	26.3743	26.0653	26.1931	25.8779	26.0079	26.268	26.4357	5	5	5	62.3	62.3	62.3	7.9952	0	102.7	6759800000	3	45	sp|Q2M7R5|YIBT_ECOLI Uncharacterized protein YibT OS=Escherichia coli (strain K12) OX=83333 GN=yibT PE=4 SV=1
Octaprenyl-diphosphate synthase	ispB	P0AD57	0.0542235	0.932909	0.0583197	0.152425	24.6257	25.4966	25.3263	25.1067	25.5353	25.2568	23.9786	24.506	25.4374	25.7688	3	3	3	11.1	11.1	11.1	35.217	0	28.453	3012300000	13	24	sp|P0AD57|ISPB_ECOLI Octaprenyl diphosphate synthase OS=Escherichia coli (strain K12) OX=83333 GN=ispB PE=1 SV=1
Ribonuclease E	rne	P21513	0.221268	0.694506	0.0555364	0.544711	27.1177	27.0146	27.0073	27.1569	27.0064	27.1222	26.9093	26.7086	27.1115	27.2537	32	32	32	42.8	42.8	42.8	118.2	0	323.31	30963000000	44	269	sp|P21513|RNE_ECOLI Ribonuclease E OS=Escherichia coli (strain K12) OX=83333 GN=rne PE=1 SV=6
Universal stress protein G	uspG	P39177	0.132129	0.814999	0.0551333	0.346804	29.5208	29.7305	29.0846	29.3722	29.2529	29.3957	29.1849	29.1127	29.6227	29.6624	14	14	14	100	100	100	15.935	0	323.31	99194000000	7	227	sp|P39177|USPG_ECOLI Universal stress protein UP12 OS=Escherichia coli (strain K12) OX=83333 GN=uspG PE=1 SV=2
2,3,4,5-tetrahydropyridine-2,6-dicarboxylate N-succinyltransferase	dapD	P0A9D8	0.0846233	0.884301	0.0516815	0.231209	27.2626	26.7042	27.0793	27.0398	26.3498	26.9033	26.7107	27.1534	27.2588	27.4427	23	23	23	57.7	57.7	57.7	29.892	0	323.31	33292000000	14	206	sp|P0A9D8|DAPD_ECOLI 2,3,4,5-tetrahydropyridine-2,6-dicarboxylate N-succinyltransferase OS=Escherichia coli (strain K12) OX=83333 GN=dapD PE=1 SV=1
Glutathione S-transferase GstA	gstA	P0A9D2	0.177848	0.749897	0.0498322	0.450982	27.6505	27.5019	27.3393	27.6216	27.5662	27.6306	27.4962	27.2691	27.2328	27.6761	12	12	12	60.2	60.2	60.2	22.868	0	323.31	26800000000	12	175	sp|P0A9D2|GSTA_ECOLI Glutathione S-transferase GstA OS=Escherichia coli (strain K12) OX=83333 GN=gstA PE=1 SV=1
Dihydrolipoyllysine-residue acetyltransferase component of pyruvate dehydrogenase complex	aceF	P06959	0.0943036	0.870482	0.0475982	0.255457	29.3792	29.4634	29.3097	28.9402	29.3073	29.2473	29.1589	28.6542	29.3783	29.6072	50	50	50	59.2	59.2	59.2	66.095	0	323.31	224030000000	35	631	sp|P06959|ODP2_ECOLI Dihydrolipoyllysine-residue acetyltransferase component of pyruvate dehydrogenase complex OS=Escherichia coli (strain K12) OX=83333 GN=aceF PE=1 SV=3
Citrate synthase	gltA	P0ABH7	0.177846	0.748995	0.0463732	0.450977	29.3429	29.0521	29.4103	28.9676	29.3626	29.1711	29.0934	29.1111	29.0668	29.0761	28	28	28	56.2	56.2	56.2	48.014	0	323.31	144540000000	21	446	sp|P0ABH7|CISY_ECOLI Citrate synthase OS=Escherichia coli (strain K12) OX=83333 GN=gltA PE=1 SV=1
Beta-galactosidase	lacZ	P00722	0.0682762	0.911529	0.0462993	0.189365	27.6113	27.8839	28.3544	28.0319	27.7038	27.8581	27.4656	27.6724	28.286	28.5586	58	58	58	52.8	52.8	52.8	116.48	0	323.31	259920000000	51	709	sp|P00722|BGAL_ECOLI Beta-galactosidase OS=Escherichia coli (strain K12) OX=83333 GN=lacZ PE=1 SV=2
Protein HemY	hemY	P0ACB7	0.0528708	0.933844	0.045809	0.14882	24.9534	25.3658	24.7974	24.8453	24.8409	25.7417	25.0884	24.9996	25.0236	23.9737	11	11	11	37.7	37.7	37.7	45.244	0	162.78	3482800000	19	43	sp|P0ACB7|HEMY_ECOLI Protein HemY OS=Escherichia coli (strain K12) OX=83333 GN=hemY PE=1 SV=1
Metalloprotease TldD	tldD	P0AGG8	0.0455192	0.943739	0.0435673	0.129063	25.1393	25.5196	25.1004	25.1674	25.6172	24.8779	24.4999	25.8988	24.4826	25.7523	7	7	7	15.2	15.2	15.2	51.363	0	62.542	3275800000	21	38	sp|P0AGG8|TLDD_ECOLI Metalloprotease TldD OS=Escherichia coli (strain K12) OX=83333 GN=tldD PE=1 SV=1
S-ribosylhomocysteine lyase	luxS	P45578	0.199342	0.726155	0.0415757	0.497955	28.6501	28.6511	28.7487	28.478	28.3908	28.4902	28.7201	28.6494	28.5473	28.7446	12	12	12	58.5	58.5	58.5	19.416	0	323.31	50036000000	8	201	sp|P45578|LUXS_ECOLI S-ribosylhomocysteine lyase OS=Escherichia coli (strain K12) OX=83333 GN=luxS PE=1 SV=3
DNA-directed RNA polymerase subunit beta	rpoC	P0A8T7	0.0923567	0.87252	0.0404243	0.25061	28.5136	28.5598	29.0123	28.3538	28.7592	28.5041	28.2303	28.4178	28.6668	28.8386	104	104	104	68.7	68.7	68.7	155.16	0	323.31	243640000000	78	1056	sp|P0A8T7|RPOC_ECOLI DNA-directed RNA polymerase subunit beta OS=Escherichia coli (strain K12) OX=83333 GN=rpoC PE=1 SV=1
P-protein;Chorismate mutase;Prephenate dehydratase	pheA	P0A9J8	0.0459187	0.943769	0.034952	0.130143	24.6122	25.0585	24.4635	24.1067	24.1961	24.8387	24.5676	25.1914	24.0633	24.2945	10	10	10	25.6	25.6	25.6	43.111	0	51.806	2413000000	18	43	sp|P0A9J8|CMPDT_ECOLI Bifunctional chorismate mutase/prephenate dehydratase OS=Escherichia coli (strain K12) OX=83333 GN=pheA PE=1 SV=1
Fructose-bisphosphate aldolase class 2	fbaA	P0AB71	0.0977219	0.866095	0.0335056	0.263929	29.4031	29.1858	29.3674	29.1511	29.5001	29.1572	28.9336	29.4003	29.0513	29.4177	26	26	26	59.3	59.3	59.3	39.147	0	323.31	126050000000	16	392	sp|P0AB71|ALF_ECOLI Fructose-bisphosphate aldolase class 2 OS=Escherichia coli (strain K12) OX=83333 GN=fbaA PE=1 SV=2
Uncharacterized protein YhjG	yhjG	P37645	0.0426337	0.948443	0.0320586	0.121232	24.737	24.5207	24.6804	25.1005	24.3679	25.1116	25.2313	24.0996	25.1186	24.4365	8	8	8	16.6	16.6	16.6	74.457	0	51.627	1295400000	34	30	sp|P37645|YHJG_ECOLI AsmA family protein YhjG OS=Escherichia coli (strain K12) OX=83333 GN=yhjG PE=3 SV=3
Cytidine deaminase	cdd	P0ABF6	0.0251026	0.968335	0.0320236	0.0726894	23.3203	24.0979	25.6488	23.5603	23.9528	23.6873	24.5298	24.2908	24.2628	24.0253	7	7	7	47.6	47.6	47.6	31.54	0	316.71	2459500000	14	21	sp|P0ABF6|CDD_ECOLI Cytidine deaminase OS=Escherichia coli (strain K12) OX=83333 GN=cdd PE=1 SV=1
Maltodextrin phosphorylase	malP	P00490	0.0424432	0.947866	0.0284797	0.120714	26.7124	26.5374	26.9013	26.026	26.5381	26.8198	26.1916	25.9907	26.6469	26.9075	39	39	39	59.3	59.3	59.3	90.521	0	323.31	37163000000	49	276	sp|P00490|PHSM_ECOLI Maltodextrin phosphorylase OS=Escherichia coli (strain K12) OX=83333 GN=malP PE=1 SV=7
3-ketoacyl-CoA thiolase	fadI	P76503	0.0363619	0.950741	0.0283147	0.10406	24.8374	24.7921	23.5027	24.4676	24.2492	24.4514	24.7918	24.2786	24.1299	24.329	9	9	9	33.3	33.3	33.3	46.53	0	43.093	1210700000	23	26	sp|P76503|FADI_ECOLI 3-ketoacyl-CoA thiolase FadI OS=Escherichia coli (strain K12) OX=83333 GN=fadI PE=1 SV=1
Dihydroorotase	pyrC	P05020	0.0501763	0.936367	0.0277607	0.14161	26.0097	25.7399	25.8569	26.0336	25.9215	25.9204	25.7977	26.3328	25.2308	26.0904	16	16	16	50.3	50.3	50.3	38.827	0	313.94	11401000000	18	118	sp|P05020|PYRC_ECOLI Dihydroorotase OS=Escherichia coli (strain K12) OX=83333 GN=pyrC PE=1 SV=2
Aldehyde-alcohol dehydrogenase;Alcohol dehydrogenase;Acetaldehyde dehydrogenase [acetylating];Pyruvate-formate-lyase deactivase	adhE	P0A9Q7	0.0412276	0.948748	0.0253204	0.117401	29.0475	29.0395	29.2208	28.4327	29.061	28.9349	28.4537	28.5765	29.1669	29.2659	63	63	63	64.5	64.5	64.5	96.126	0	323.31	282490000000	45	1038	sp|P0A9Q7|ADHE_ECOLI Aldehyde-alcohol dehydrogenase OS=Escherichia coli (strain K12) OX=83333 GN=adhE PE=1 SV=2
Ribose import ATP-binding protein RbsA	rbsA	P04983	0.0159728	0.97826	0.0245684	0.0467099	24.8249	25.1666	24.8313	24.3361	26.1276	25.3719	25.2155	24.1084	23.3599	24.4077	5	5	5	15.4	15.4	15.4	55.041	0	73.76	1194000000	31	15	sp|P04983|RBSA_ECOLI Ribose import ATP-binding protein RbsA OS=Escherichia coli (strain K12) OX=83333 GN=rbsA PE=1 SV=1
Probable acrylyl-CoA reductase AcuI	acuI	P26646	0.0571747	0.929374	0.024344	0.160261	26.4251	26.6139	26.2043	26.5243	26.178	26.7796	26.3225	26.2564	26.2421	26.7269	13	13	13	52.8	52.8	52.8	34.723	0	256.01	8701700000	16	79	sp|P26646|ACUI_ECOLI Probable acrylyl-CoA reductase AcuI OS=Escherichia coli (strain K12) OX=83333 GN=acuI PE=1 SV=1
Peptidase B	pepB	P37095	0.0265048	0.966857	0.020728	0.0766356	27.1518	27.4056	27.0093	26.8344	27.5841	27.314	26.9197	26.1641	27.2439	27.2516	23	23	23	55.7	55.7	55.7	46.18	0	323.31	27432000000	25	196	sp|P37095|PEPB_ECOLI Peptidase B OS=Escherichia coli (strain K12) OX=83333 GN=pepB PE=1 SV=2
Outer membrane lipoprotein Blc	blc	P0A901	0.0222312	0.968948	0.020155	0.0645723	23.8416	25.3615	23.7042	24.1319	24.4724	24.3109	24.0516	24.0377	24.3768	24.1884	4	4	4	34.5	34.5	34.5	19.851	0	134.78	1755800000	14	15	sp|P0A901|BLC_ECOLI Outer membrane lipoprotein Blc OS=Escherichia coli (strain K12) OX=83333 GN=blc PE=1 SV=1
ATP synthase gamma chain	atpG	P0ABA6	0.0391975	0.948952	0.0182157	0.11185	27.2167	27.6776	27.5143	27.4136	27.3671	27.5232	27.0645	27.2559	27.5218	27.8915	23	23	23	69.3	69.3	69.3	31.577	0	323.31	36496000000	17	247	sp|P0ABA6|ATPG_ECOLI ATP synthase gamma chain OS=Escherichia coli (strain K12) OX=83333 GN=atpG PE=1 SV=1
50S ribosomal protein L2	rplB	P60422	0.0363799	0.951687	0.0149083	0.10411	31.0764	31.14	30.6414	31.0749	31.0091	30.892	30.703	30.7829	31.1618	31.2608	38	38	38	79.5	79.5	79.5	29.86	0	323.31	524940000000	14	1006	sp|P60422|RL2_ECOLI 50S ribosomal protein L2 OS=Escherichia coli (strain K12) OX=83333 GN=rplB PE=1 SV=2
UDP-N-acetylglucosamine 2-epimerase	wecB	P27828	0.0189859	0.972206	0.0140484	0.0553394	24.2009	24.3879	24.8168	24.2924	24.5209	23.6184	24.5213	24.1896	24.7889	24.8239	5	5	5	17.3	17.3	17.3	42.244	0	40.682	1690500000	20	31	sp|P27828|WECB_ECOLI UDP-N-acetylglucosamine 2-epimerase OS=Escherichia coli (strain K12) OX=83333 GN=wecB PE=1 SV=2
Biosynthetic arginine decarboxylase	speA	P21170	0.0157088	0.977939	0.00995175	0.0459511	26.548	26.5782	26.5445	26.2361	26.5985	26.7339	25.8087	26.1987	26.9426	26.5182	22	22	22	41.8	41.8	41.8	73.898	0	323.31	20382000000	28	136	sp|P21170|SPEA_ECOLI Biosynthetic arginine decarboxylase OS=Escherichia coli (strain K12) OX=83333 GN=speA PE=1 SV=2
ATP-dependent protease ATPase subunit HslU	hslU	P0A6H5	0.0390946	0.948228	0.00830555	0.111568	28.1131	27.9606	27.9993	27.8394	28.0462	28.0073	27.9425	27.7857	27.9148	28.1223	25	25	25	48.8	48.8	48.8	49.593	0	323.31	43585000000	28	284	sp|P0A6H5|HSLU_ECOLI ATP-dependent protease ATPase subunit HslU OS=Escherichia coli (strain K12) OX=83333 GN=hslU PE=1 SV=1
3-mercaptopyruvate sulfurtransferase	sseA	P31142	0.0288024	0.963485	0.00814899	0.083077	27.4709	27.7069	27.4936	27.4869	27.7372	27.6653	27.3323	27.482	27.3434	27.6285	15	15	15	54.4	54.4	54.4	30.811	0	323.31	28254000000	14	158	sp|P31142|THTM_ECOLI 3-mercaptopyruvate sulfurtransferase OS=Escherichia coli (strain K12) OX=83333 GN=sseA PE=1 SV=3
Fumarate reductase flavoprotein subunit	frdA	P00363	0.0111662	0.9836	0.00713603	0.0328272	25.8866	25.8915	25.954	25.853	25.9505	26.2145	25.1084	25.7547	26.2657	26.0409	11	11	11	25.4	25.4	25.4	65.971	0	323.31	12122000000	33	102	sp|P00363|FRDA_ECOLI Fumarate reductase flavoprotein subunit OS=Escherichia coli (strain K12) OX=83333 GN=frdA PE=1 SV=3
Probable L,D-transpeptidase YnhG	ynhG	P76193	0.0095136	0.983593	0.0067118	0.0280203	26.3076	26.2225	25.2565	25.7877	25.6925	25.7666	26.2829	25.5031	26.0005	26.0756	12	12	12	59	59	59	36.082	0	323.31	6558900000	14	77	sp|P76193|YNHG_ECOLI Probable L,D-transpeptidase YnhG OS=Escherichia coli (strain K12) OX=83333 GN=ynhG PE=1 SV=1
Probable protease SohB	sohB	P0AG14	0.00270161	0.996612	0.0029095	0.00801846	24.7595	24.2827	24.7362	24.2101	24.1058	25.2425	23.724	23.8596	24.9147	25.1189	4	4	4	18.1	18.1	18.1	39.366	0	85.899	2204600000	19	30	sp|P0AG14|SOHB_ECOLI Probable protease SohB OS=Escherichia coli (strain K12) OX=83333 GN=sohB PE=1 SV=1
Glutamate decarboxylase alpha	gadA	P69908	0.00622992	0.990359	0.00237163	0.0184167	30.2232	29.8909	30.1155	29.6915	30.1565	30.1697	30.0407	29.9244	29.8201	29.7559	34	34	7	46.6	46.6	8.2	52.685	0	323.31	344840000000	24	807	sp|P69908|DCEA_ECOLI Glutamate decarboxylase alpha OS=Escherichia coli (strain K12) OX=83333 GN=gadA PE=1 SV=1
NADPH-dependent curcumin reductase	curA	P76113	0.00116554	0.999136	0.002213	0.00346543	23.5811	26.1755	23.6416	24.0471	25.2988	25.0432	23.8097	24.1179	24.7347	23.1504	6	6	6	31.3	31.3	31.3	37.609	0	106.36	2140700000	14	22	sp|P76113|CURA_ECOLI NADPH-dependent curcumin reductase OS=Escherichia coli (strain K12) OX=83333 GN=curA PE=1 SV=3
Glutathione-regulated potassium-efflux system protein KefC	kefC	P03819	NaN	1	0	NaN	23.4715	25.3881	24.8187	23.4237	23.9423	24.1625	24.1313	24.3787	25.7535	24.303	1	1	1	4	4	4	67.795	0	32.383	156230000	30	8	sp|P03819|KEFC_ECOLI Glutathione-regulated potassium-efflux system protein KefC OS=Escherichia coli (strain K12) OX=83333 GN=kefC PE=1 SV=2
3-deoxy-manno-octulosonate cytidylyltransferase	kdsB	P04951	NaN	1	0	NaN	23.4059	24.3001	23.2187	24.0507	24.8683	23.8735	24.8056	24.1313	24.4079	22.4916	9	9	9	53.2	53.2	53.2	27.614	0	144.86	3255800000	17	21	sp|P04951|KDSB_ECOLI 3-deoxy-manno-octulosonate cytidylyltransferase OS=Escherichia coli (strain K12) OX=83333 GN=kdsB PE=1 SV=2
L-threonine dehydratase biosynthetic IlvA	ilvA	P04968	NaN	1	0	NaN	23.7199	24.4221	24.1109	23.5219	23.5116	24.9492	24.2527	23.6834	23.8031	24.6398	3	3	3	8.8	8.8	8.8	56.195	0	5.3578	5208600000	31	10	sp|P04968|ILVA_ECOLI L-threonine dehydratase biosynthetic IlvA OS=Escherichia coli (strain K12) OX=83333 GN=ilvA PE=1 SV=1
D-ribose pyranase	rbsD	P04982	NaN	1	0	NaN	24.4298	22.7836	24.0138	23.9495	24.1219	24.7141	24.5078	24.6052	24.27	23.9903	2	2	2	25.9	25.9	25.9	15.292	0	94.923	564160000	7	10	sp|P04982|RBSD_ECOLI D-ribose pyranase OS=Escherichia coli (strain K12) OX=83333 GN=rbsD PE=1 SV=3
Sorbitol-6-phosphate 2-dehydrogenase	srlD	P05707	NaN	1	0	NaN	23.0358	24.7737	24.1882	22.7464	24.7039	25.6077	24.0505	24.4864	23.5073	23.7559	4	4	4	17.8	17.8	17.8	27.858	0	52.949	1635400000	12	19	sp|P05707|SRLD_ECOLI Sorbitol-6-phosphate 2-dehydrogenase OS=Escherichia coli (strain K12) OX=83333 GN=srlD PE=1 SV=2
tRNA N6-adenosine threonylcarbamoyltransferase	tsaD	P05852	NaN	1	0	NaN	23.721	23.9749	23.5079	24.7838	24.4643	24.2061	25.1364	24.1767	24.0903	23.8751	8	8	8	35.6	35.6	35.6	36.008	0	63.96	2257800000	18	10	sp|P05852|TSAD_ECOLI tRNA N6-adenosine threonylcarbamoyltransferase OS=Escherichia coli (strain K12) OX=83333 GN=tsaD PE=1 SV=2
Vitamin B12 transporter BtuB	btuB	P06129	NaN	1	0	NaN	24.044	24.3949	24.8357	23.675	24.8078	23.637	24.6299	23.0382	23.1389	23.8541	6	6	6	18.2	18.2	18.2	68.406	0	141.02	1535400000	33	15	sp|P06129|BTUB_ECOLI Vitamin B12 transporter BtuB OS=Escherichia coli (strain K12) OX=83333 GN=btuB PE=1 SV=2
Porphobilinogen deaminase	hemC	P06983	NaN	1	0	NaN	23.1006	23.5918	22.9129	23.701	23.5619	24.8483	24.6902	24.8594	23.5222	25.5844	6	6	6	15.7	15.7	15.7	33.851	0	35.453	2146800000	16	19	sp|P06983|HEM3_ECOLI Porphobilinogen deaminase OS=Escherichia coli (strain K12) OX=83333 GN=hemC PE=1 SV=2
HTH-type transcriptional regulator MalT	malT	P06993	NaN	1	0	NaN	23.5608	23.2462	24.3024	23.3887	23.8447	24.0217	23.605	24.9758	24.3804	23.5355	3	3	3	4.8	4.8	4.8	103.12	0	43.692	238260000	49	7	sp|P06993|MALT_ECOLI HTH-type transcriptional regulator MalT OS=Escherichia coli (strain K12) OX=83333 GN=malT PE=1 SV=2
Protein UshA;UDP-sugar hydrolase;5-nucleotidase	ushA	P07024	NaN	1	0	NaN	23.5035	23.7827	24.4867	22.7305	24.2587	23.0325	24.1556	24.1216	24.7532	24.551	4	4	4	9.5	9.5	9.5	60.823	0	63.149	597560000	28	8	sp|P07024|USHA_ECOLI Protein UshA OS=Escherichia coli (strain K12) OX=83333 GN=ushA PE=1 SV=2
Transcriptional regulatory protein TyrR	tyrR	P07604	NaN	1	0	NaN	24.1567	23.8319	23.6306	23.277	25.552	24.2431	24.5374	25.0265	25.072	23.6203	5	5	5	7.6	7.6	7.6	57.655	0	13.323	1184000000	28	13	sp|P07604|TYRR_ECOLI Transcriptional regulatory protein TyrR OS=Escherichia coli (strain K12) OX=83333 GN=tyrR PE=1 SV=2
D-alanine--D-alanine ligase B	ddlB	P07862	NaN	1	0	NaN	23.3199	24.1109	23.8506	23.8853	24.2013	24.5652	24.3187	25.2525	23.9445	23.6644	2	2	2	8.2	8.2	8.2	32.839	0	11.617	578220000	15	8	sp|P07862|DDLB_ECOLI D-alanine--D-alanine ligase B OS=Escherichia coli (strain K12) OX=83333 GN=ddlB PE=1 SV=3
Cell division protein DedD	dedD	P09549	NaN	1	0	NaN	23.8679	23.8471	24.3564	23.8801	23.9504	24.5898	23.4822	23.5911	24.4739	23.9429	4	4	4	25.5	25.5	25.5	22.938	0	17.342	7142600000	10	16	sp|P09549|DEDD_ECOLI Cell division protein DedD OS=Escherichia coli (strain K12) OX=83333 GN=dedD PE=3 SV=2
Nicotinamide-nucleotide amidohydrolase PncC	pncC	P0A6G3	NaN	1	0	NaN	22.9177	24.2137	22.3532	23.6407	24.9997	24.3093	24.1215	24.2473	24.3373	24.6126	2	2	2	20.6	20.6	20.6	17.582	0	59.276	770310000	10	15	sp|P0A6G3|PNCC_ECOLI Nicotinamide-nucleotide amidohydrolase PncC OS=Escherichia coli (strain K12) OX=83333 GN=pncC PE=1 SV=1
N-acetylneuraminate lyase	nanA	P0A6L4	NaN	1	0	NaN	23.4502	24.2364	22.9413	24.0581	23.2718	24.7514	25.2591	24.7323	24.6882	24.6247	9	9	9	38	38	38	32.593	0	158.26	4661700000	14	35	sp|P0A6L4|NANA_ECOLI N-acetylneuraminate lyase OS=Escherichia coli (strain K12) OX=83333 GN=nanA PE=1 SV=2
Glycerol-3-phosphate dehydrogenase [NAD(P)+]	gpsA	P0A6S7	NaN	1	0	NaN	23.5917	23.7541	24.1549	24.1023	25.0869	24.4979	24.875	24.3637	24.1059	24.7641	5	5	5	22.4	22.4	22.4	36.361	0	53.453	1141300000	14	26	sp|P0A6S7|GPDA_ECOLI Glycerol-3-phosphate dehydrogenase [NAD(P)+] OS=Escherichia coli (strain K12) OX=83333 GN=gpsA PE=3 SV=1
tRNA uridine 5-carboxymethylaminomethyl modification enzyme MnmG	mnmG	P0A6U3	NaN	1	0	NaN	24.6322	23.2019	23.5989	23.8358	24.6778	23.802	23.5679	23.6434	24.4331	24.6928	5	5	5	9.2	9.2	9.2	69.52	0	11.413	610050000	27	5	sp|P0A6U3|MNMG_ECOLI tRNA uridine 5-carboxymethylaminomethyl modification enzyme MnmG OS=Escherichia coli (strain K12) OX=83333 GN=mnmG PE=1 SV=1
UDP-3-O-[3-hydroxymyristoyl] N-acetylglucosamine deacetylase	lpxC	P0A725	NaN	1	0	NaN	23.5472	24.0529	24.6758	24.4915	24.6557	24.9992	24.4351	24.9335	24.7146	24.4689	6	6	6	23.6	23.6	23.6	33.956	0	67.757	2588400000	15	29	sp|P0A725|LPXC_ECOLI UDP-3-O-acyl-N-acetylglucosamine deacetylase OS=Escherichia coli (strain K12) OX=83333 GN=lpxC PE=1 SV=1
Large-conductance mechanosensitive channel	mscL	P0A742	NaN	1	0	NaN	24.1873	23.3241	24.5869	24.0262	25.0919	23.1524	24.8955	23.7311	23.1359	23.6411	2	2	2	9.6	9.6	9.6	14.957	0.0058328	2.575	2904500000	5	6	sp|P0A742|MSCL_ECOLI Large-conductance mechanosensitive channel OS=Escherichia coli (strain K12) OX=83333 GN=mscL PE=1 SV=1
Putative N-acetylmannosamine-6-phosphate 2-epimerase	nanE	P0A761	NaN	1	0	NaN	23.4716	23.4671	23.2097	23.7997	24.552	24.7477	24.2245	24.5871	24.2472	24.299	5	5	5	21	21	21	24.073	0	20.592	1419400000	14	18	sp|P0A761|NANE_ECOLI Putative N-acetylmannosamine-6-phosphate 2-epimerase OS=Escherichia coli (strain K12) OX=83333 GN=nanE PE=1 SV=1
Glutamate 5-kinase	proB	P0A7B5	NaN	1	0	NaN	23.6769	23.8424	22.9048	24.3657	24.1622	24.4829	24.4024	24.2991	23.4766	24.5577	8	8	8	29.7	29.7	29.7	39.056	0	76.125	3380800000	25	21	sp|P0A7B5|PROB_ECOLI Glutamate 5-kinase OS=Escherichia coli (strain K12) OX=83333 GN=proB PE=1 SV=1
Peptidyl-tRNA hydrolase	pth	P0A7D1	NaN	1	0	NaN	23.8265	23.8669	23.656	23.9372	23.8613	23.366	25.0027	23.8894	24.4556	24.3942	4	4	4	24.2	24.2	24.2	21.082	0	40.557	1357500000	14	13	sp|P0A7D1|PTH_ECOLI Peptidyl-tRNA hydrolase OS=Escherichia coli (strain K12) OX=83333 GN=pth PE=1 SV=1
Ribonuclease 3	rnc	P0A7Y0	NaN	1	0	NaN	23.907	24.0081	24.5919	24.6466	24.2607	24.9139	24.9285	24.0911	24.0837	23.0253	9	9	9	42	42	42	25.55	0	103.75	5407000000	14	48	sp|P0A7Y0|RNC_ECOLI Ribonuclease 3 OS=Escherichia coli (strain K12) OX=83333 GN=rnc PE=1 SV=1
Tryptophan synthase beta chain	trpB	P0A879	NaN	1	0	NaN	23.6944	23.3356	24.0021	23.4251	24.4279	24.8037	24.4076	24.7083	23.632	24.4403	3	3	3	12.6	12.6	12.6	42.983	0	82.817	1285500000	17	10	sp|P0A879|TRPB_ECOLI Tryptophan synthase beta chain OS=Escherichia coli (strain K12) OX=83333 GN=trpB PE=1 SV=2
Uronate isomerase	uxaC	P0A8G3	NaN	1	0	NaN	23.8756	24.9538	24.0271	22.8464	24.7701	25.0721	23.5803	23.856	24.3626	25.2951	3	3	3	9.4	9.4	9.4	53.987	0	11.438	848860000	33	10	sp|P0A8G3|UXAC_ECOLI Uronate isomerase OS=Escherichia coli (strain K12) OX=83333 GN=uxaC PE=2 SV=1
Sugar phosphatase YidA	yidA	P0A8Y5	NaN	1	0	NaN	23.7736	24.2721	24.0495	23.6201	23.8682	24.5166	24.5561	23.9469	23.7221	23.705	6	6	6	30.7	30.7	30.7	29.721	0	90.015	2230300000	15	26	sp|P0A8Y5|YIDA_ECOLI Sugar phosphatase YidA OS=Escherichia coli (strain K12) OX=83333 GN=yidA PE=1 SV=1
Acyl-CoA thioester hydrolase YciA	yciA	P0A8Z0	NaN	1	0	NaN	24.3109	24.442	24.0792	23.7408	23.4061	24.091	25.7495	25.3636	23.6158	24.8569	2	2	2	17.4	17.4	17.4	14.23	0	14.749	796320000	7	13	sp|P0A8Z0|YCIA_ECOLI Acyl-CoA thioester hydrolase YciA OS=Escherichia coli (strain K12) OX=83333 GN=yciA PE=3 SV=1
Transcriptional regulator ModE	modE	P0A9G8	NaN	1	0	NaN	23.9508	22.9706	23.5323	23.5984	24.057	24.2184	24.1645	25.9567	23.9335	23.4839	2	2	2	13.7	13.7	13.7	28.281	0	30.24	273390000	14	7	sp|P0A9G8|MODE_ECOLI DNA-binding transcriptional dual regulator ModE OS=Escherichia coli (strain K12) OX=83333 GN=modE PE=1 SV=1
Pyrroline-5-carboxylate reductase	proC	P0A9L8	NaN	1	0	NaN	24.3274	23.6694	23.877	24.6956	24.2173	23.9542	24.4451	24.3387	24.7728	23.9702	4	4	4	23.8	23.8	23.8	28.145	0	39.236	3920500000	8	11	sp|P0A9L8|P5CR_ECOLI Pyrroline-5-carboxylate reductase OS=Escherichia coli (strain K12) OX=83333 GN=proC PE=1 SV=1
Uncharacterized lipoprotein YeaY	yeaY	P0AA91	NaN	1	0	NaN	23.3238	23.5126	24.2753	23.5528	25.207	23.888	24.3341	24.3469	23.9135	24.9193	3	3	3	26.9	26.9	26.9	20.921	0	42.678	1008500000	13	17	sp|P0AA91|YEAY_ECOLI Uncharacterized lipoprotein YeaY OS=Escherichia coli (strain K12) OX=83333 GN=yeaY PE=3 SV=1
Universal stress protein D	uspD	P0AAB8	NaN	1	0	NaN	24.6695	23.5108	23.8113	22.9697	24.9822	24.1447	24.8742	24.6425	24.5785	23.8581	5	5	5	35.9	35.9	35.9	16.293	0	59.772	4196400000	4	35	sp|P0AAB8|USPD_ECOLI Universal stress protein D OS=Escherichia coli (strain K12) OX=83333 GN=uspD PE=2 SV=1
Galactose/methyl galactoside import ATP-binding protein MglA	mglA	P0AAG8	NaN	1	0	NaN	24.1295	23.7231	24.6985	24.594	24.3187	24.1748	24.1241	25.3213	24.061	25.053	5	5	5	12.6	12.6	12.6	56.415	0	85.939	1319100000	34	20	sp|P0AAG8|MGLA_ECOLI Galactose/methyl galactoside import ATP-binding protein MglA OS=Escherichia coli (strain K12) OX=83333 GN=mglA PE=1 SV=1
Anaerobic C4-dicarboxylate transporter DcuA	dcuA	P0ABN5	NaN	1	0	NaN	23.0544	24.0711	23.937	23.6589	24.3275	24.7156	24.8692	24.2329	24.156	22.9419	3	3	3	3	3	3	45.75	0	45.487	1566800000	9	18	sp|P0ABN5|DCUA_ECOLI Anaerobic C4-dicarboxylate transporter DcuA OS=Escherichia coli (strain K12) OX=83333 GN=dcuA PE=1 SV=1
3-deoxy-D-manno-octulosonate 8-phosphate phosphatase KdsC	kdsC	P0ABZ4	NaN	1	0	NaN	23.6307	23.944	23.434	23.9924	23.775	24.2396	23.5649	24.4833	24.1935	25.2573	2	2	2	14.4	14.4	14.4	19.997	0	6.6754	1259600000	8	11	sp|P0ABZ4|KDSC_ECOLI 3-deoxy-D-manno-octulosonate 8-phosphate phosphatase KdsC OS=Escherichia coli (strain K12) OX=83333 GN=kdsC PE=3 SV=1
Protoporphyrinogen IX dehydrogenase [menaquinone]	hemG	P0ACB4	NaN	1	0	NaN	22.9198	23.8613	22.8817	23.9816	24.5983	24.1182	23.8368	24.8543	23.939	24.0522	1	1	1	6.6	6.6	6.6	21.226	0	47.289	1250300000	13	15	sp|P0ACB4|HEMG_ECOLI Protoporphyrinogen IX dehydrogenase [quinone] OS=Escherichia coli (strain K12) OX=83333 GN=hemG PE=1 SV=1
Hydrogenase-1 large chain	hyaB	P0ACD8	NaN	1	0	NaN	22.7326	24.4081	23.7175	23.4367	23.9815	23.5111	24.0078	25.228	24.6238	23.9641	12	12	12	26.8	26.8	26.8	66.253	0	104.2	2782500000	35	28	sp|P0ACD8|MBHL_ECOLI Hydrogenase-1 large chain OS=Escherichia coli (strain K12) OX=83333 GN=hyaB PE=1 SV=1
HTH-type transcriptional regulator GntR	gntR	P0ACP5	NaN	1	0	NaN	24.434	23.123	23.8079	23.1297	23.0703	24.4229	25.3145	24.6347	24.4418	24.0834	4	4	4	14.5	14.5	14.5	36.422	0	36.431	467830000	18	6	sp|P0ACP5|GNTR_ECOLI HTH-type transcriptional regulator GntR OS=Escherichia coli (strain K12) OX=83333 GN=gntR PE=1 SV=1
Transcriptional repressor MprA	mprA	P0ACR9	NaN	1	0	NaN	22.9269	23.7734	22.8619	23.8136	23.68	24.222	23.2642	24.2876	24.2093	24.7069	5	5	5	29	29	29	20.563	0	102.44	2703000000	8	23	sp|P0ACR9|MPRA_ECOLI Transcriptional repressor MprA OS=Escherichia coli (strain K12) OX=83333 GN=mprA PE=2 SV=1
HTH-type transcriptional regulator YjdC	yjdC	P0ACU7	NaN	1	0	NaN	23.5971	23.5054	24.3336	22.2583	24.7275	24.1026	23.74	23.9307	24.035	24.6142	7	7	7	41.4	41.4	41.4	21.931	0	34.808	4624800000	12	24	sp|P0ACU7|YJDC_ECOLI HTH-type transcriptional regulator YjdC OS=Escherichia coli (strain K12) OX=83333 GN=yjdC PE=4 SV=1
Positive transcription regulator EvgA	evgA	P0ACZ4	NaN	1	0	NaN	23.8695	23.739	24.0221	24.6492	25.0579	24.8518	24.2016	24.4996	24.3589	24.7094	6	6	6	45.1	45.1	45.1	22.69	0	31.811	2228200000	12	23	sp|P0ACZ4|EVGA_ECOLI DNA-binding transcriptional activator EvgA OS=Escherichia coli (strain K12) OX=83333 GN=evgA PE=1 SV=1
Uncharacterized protein YecJ	yecJ	P0AD10	NaN	1	0	NaN	23.6155	22.7772	24.047	23.5994	24.8017	24.0358	24.8313	24.0937	24.8627	24.5814	2	2	2	30.1	30.1	30.1	9.1225	0	12.485	1033100000	5	13	sp|P0AD10|YECJ_ECOLI Uncharacterized protein YecJ OS=Escherichia coli (strain K12) OX=83333 GN=yecJ PE=4 SV=1
Enterobactin synthase component B;Isochorismatase;Aryl carrier protein	entB	P0ADI4	NaN	1	0	NaN	23.8277	23.889	24.3261	22.7175	24.5176	24.3299	24.6269	24.0027	24.387	24.4359	3	3	3	15.1	15.1	15.1	32.554	0	8.7434	603250000	15	12	sp|P0ADI4|ENTB_ECOLI Enterobactin synthase component B OS=Escherichia coli (strain K12) OX=83333 GN=entB PE=1 SV=1
Isochorismatase family protein YecD	yecD	P0ADI7	NaN	1	0	NaN	23.5328	24.3101	24.5175	23.9968	24.8045	24.0778	24.6631	23.5336	23.8036	24.4575	4	4	4	35.1	35.1	35.1	20.452	0	44.971	1847700000	9	22	sp|P0ADI7|YECD_ECOLI Isochorismatase family protein YecD OS=Escherichia coli (strain K12) OX=83333 GN=yecD PE=1 SV=2
Protein YhfA	yhfA	P0ADX1	NaN	1	0	NaN	23.0315	24.5838	23.7553	24.088	25.2929	24.0537	24.1306	24.9616	24.852	22.6414	2	2	2	20.9	20.9	20.9	14.517	0	6.4693	842320000	7	8	sp|P0ADX1|YHFA_ECOLI Protein YhfA OS=Escherichia coli (strain K12) OX=83333 GN=yhfA PE=1 SV=1
AMP nucleosidase	amn	P0AE12	NaN	1	0	NaN	23.4574	23.5771	22.9269	23.4678	23.7422	23.5385	24.7783	24.2404	24.0856	23.8241	8	8	8	25.4	25.4	25.4	53.994	0	153.74	1186900000	23	19	sp|P0AE12|AMN_ECOLI AMP nucleosidase OS=Escherichia coli (strain K12) OX=83333 GN=amn PE=1 SV=1
Arginine N-succinyltransferase	astA	P0AE37	NaN	1	0	NaN	23.6526	24.8609	24.5277	23.4674	24.4402	24.9519	23.4994	24.4861	24.954	24.855	5	5	5	16.3	16.3	16.3	38.455	0	39.797	1184000000	15	17	sp|P0AE37|ASTA_ECOLI Arginine N-succinyltransferase OS=Escherichia coli (strain K12) OX=83333 GN=astA PE=2 SV=1
Magnesium and cobalt efflux protein CorC	corC	P0AE78	NaN	1	0	NaN	24.5973	23.7008	23.1917	22.3809	24.5993	24.0417	23.6681	24.4298	24.4816	24.7135	8	8	8	30.5	30.5	30.5	33.298	0	93.905	2429700000	16	27	sp|P0AE78|CORC_ECOLI Magnesium and cobalt efflux protein CorC OS=Escherichia coli (strain K12) OX=83333 GN=corC PE=1 SV=1
Aerobic respiration control sensor protein ArcB	arcB	P0AEC3	NaN	1	0	NaN	24.6438	23.3109	23.2701	24.5765	23.9623	24.4477	24.7167	25.199	25.2327	24.9087	6	6	6	12.5	12.5	12.5	87.982	0	61.663	1070600000	40	11	sp|P0AEC3|ARCB_ECOLI Aerobic respiration control sensor protein ArcB OS=Escherichia coli (strain K12) OX=83333 GN=arcB PE=1 SV=1
Ribosomal protein S12 methylthiotransferase RimO	rimO	P0AEI4	NaN	1	0	NaN	24.5054	23.1892	23.3506	23.6272	24.9361	24.583	23.4583	24.5305	24.1324	24.2753	8	8	8	30.6	30.6	30.6	49.581	0	70.227	2708000000	21	30	sp|P0AEI4|RIMO_ECOLI Ribosomal protein S12 methylthiotransferase RimO OS=Escherichia coli (strain K12) OX=83333 GN=rimO PE=1 SV=1
Bifunctional glutathionylspermidine synthetase/amidase;Glutathionylspermidine amidase;Glutathionylspermidine synthetase	gss	P0AES0	NaN	1	0	NaN	24.3301	23.8795	23.4185	23.8408	23.9421	24.4306	23.9907	24.1921	24.5538	23.9541	4	4	4	11.6	11.6	11.6	70.531	0	68.657	545440000	31	12	sp|P0AES0|GSP_ECOLI Bifunctional glutathionylspermidine synthetase/amidase OS=Escherichia coli (strain K12) OX=83333 GN=gss PE=1 SV=1
Glucarate dehydratase	gudD	P0AES2	NaN	1	0	NaN	22.6517	24.1972	24.3195	23.2426	23.9789	24.462	23.5	25.3714	23.4843	23.0783	5	5	5	20.6	20.6	20.6	49.14	0	68.057	1321600000	20	14	sp|P0AES2|GUDD_ECOLI Glucarate dehydratase OS=Escherichia coli (strain K12) OX=83333 GN=gudD PE=1 SV=2
Inosine-guanosine kinase	gsk	P0AEW6	NaN	1	0	NaN	23.0645	23.6383	23.6203	24.1569	23.6623	23.9431	23.9481	24.5571	23.6984	23.4897	3	3	3	9.7	9.7	9.7	48.448	0	13.325	657980000	23	10	sp|P0AEW6|INGK_ECOLI Guanosine-inosine kinase OS=Escherichia coli (strain K12) OX=83333 GN=gsk PE=1 SV=1
Molybdopterin adenylyltransferase	mog	P0AF03	NaN	1	0	NaN	23.2031	24.6814	23.4733	23.3205	25.0888	24.4917	25.1164	23.89	23.4717	24.4151	3	3	3	25.1	25.1	25.1	21.222	0	20.742	1343000000	8	14	sp|P0AF03|MOG_ECOLI Molybdopterin adenylyltransferase OS=Escherichia coli (strain K12) OX=83333 GN=mog PE=1 SV=1
Uncharacterized protein YjbR	yjbR	P0AF50	NaN	1	0	NaN	23.6203	23.224	23.7006	23.9478	24.1885	24.2631	25.6243	23.9543	24.5564	24.2442	3	3	3	21.2	21.2	21.2	13.519	0	34.789	1472200000	5	17	sp|P0AF50|YJBR_ECOLI Uncharacterized protein YjbR OS=Escherichia coli (strain K12) OX=83333 GN=yjbR PE=1 SV=1
tRNA threonylcarbamoyladenosine biosynthesis protein TsaE	tsaE	P0AF67	NaN	1	0	NaN	23.5884	23.5981	23.3427	23.3769	24.4308	24.0553	24.1531	24.6036	23.9202	23.8276	3	3	3	28.1	28.1	28.1	16.853	0	25.839	1201600000	6	13	sp|P0AF67|TSAE_ECOLI tRNA threonylcarbamoyladenosine biosynthesis protein TsaE OS=Escherichia coli (strain K12) OX=83333 GN=tsaE PE=1 SV=1
Lipopolysaccharide export system permease protein LptF	lptF	P0AF98	NaN	1	0	NaN	23.4891	23.1712	23.6042	22.9367	24.1991	24.2002	23.6682	24.7622	24.6035	23.9308	1	1	1	5.2	5.2	5.2	40.357	0	13.087	546800000	13	8	sp|P0AF98|LPTF_ECOLI Lipopolysaccharide export system permease protein LptF OS=Escherichia coli (strain K12) OX=83333 GN=lptF PE=1 SV=1
NADH-quinone oxidoreductase subunit I	nuoI	P0AFD6	NaN	1	0	NaN	23.7696	22.9206	22.9697	24.3073	23.8801	24.0127	23.6197	24.657	23.3309	24.1579	6	6	6	27.2	27.2	27.2	20.538	0	22.146	2139400000	12	24	sp|P0AFD6|NUOI_ECOLI NADH-quinone oxidoreductase subunit I OS=Escherichia coli (strain K12) OX=83333 GN=nuoI PE=1 SV=1
Pyridoxine/pyridoxamine 5-phosphate oxidase	pdxH	P0AFI7	NaN	1	0	NaN	23.0042	24.5851	23.6049	23.5464	23.8293	24.9392	23.7153	25.3766	23.4181	23.8046	6	6	6	38.5	38.5	38.5	25.545	0	107.4	2904800000	12	25	sp|P0AFI7|PDXH_ECOLI Pyridoxine/pyridoxamine 5-phosphate oxidase OS=Escherichia coli (strain K12) OX=83333 GN=pdxH PE=1 SV=2
Low-affinity inorganic phosphate transporter 1	pitA	P0AFJ7	NaN	1	0	NaN	23.898	24.6456	23.6615	24.5405	24.9728	23.5854	24.7429	24.5305	25.1832	23.4141	2	2	2	4	4	4	53.388	0	52.474	800710000	9	17	sp|P0AFJ7|PITA_ECOLI Low-affinity inorganic phosphate transporter 1 OS=Escherichia coli (strain K12) OX=83333 GN=pitA PE=1 SV=1
Exopolyphosphatase	ppx	P0AFL6	NaN	1	0	NaN	24.7553	24.4579	23.5049	23.0968	24.738	25.1198	24.0805	23.8617	24.4505	24.3888	8	8	8	21.2	21.2	21.2	58.135	0	90.545	1040300000	29	21	sp|P0AFL6|PPX_ECOLI Exopolyphosphatase OS=Escherichia coli (strain K12) OX=83333 GN=ppx PE=1 SV=2
Lipopolysaccharide biosynthesis protein WzzE	wzzE	P0AG00	NaN	1	0	NaN	24.2021	24.1255	24.0285	24.1	24.1846	23.5857	24.3182	23.8911	24.0776	24.1669	7	7	7	33.6	33.6	33.6	39.489	0	112.4	2342500000	20	22	sp|P0AG00|WZZE_ECOLI ECA polysaccharide chain length modulation protein OS=Escherichia coli (strain K12) OX=83333 GN=wzzE PE=1 SV=2
Riboflavin biosynthesis protein RibF;Riboflavin kinase;FMN adenylyltransferase	ribF	P0AG40	NaN	1	0	NaN	24.1765	24.085	23.6776	25.0672	24.238	24.6889	24.2521	25.3514	23.7305	23.8264	4	4	4	24	24	24	34.734	0	43.383	619240000	19	6	sp|P0AG40|RIBF_ECOLI Bifunctional riboflavin kinase/FMN adenylyltransferase OS=Escherichia coli (strain K12) OX=83333 GN=ribF PE=1 SV=1
Protein translocase subunit SecF	secF	P0AG93	NaN	1	0	NaN	24.0878	23.907	24.7436	24.9861	24.6401	24.0664	25.0815	23.055	25.501	24.426	3	3	3	13.6	13.6	13.6	35.382	0	63.917	1397400000	10	8	sp|P0AG93|SECF_ECOLI Protein translocase subunit SecF OS=Escherichia coli (strain K12) OX=83333 GN=secF PE=1 SV=1
Sulfur acceptor protein CsdE	csdE	P0AGF2	NaN	1	0	NaN	24.059	23.9928	22.7182	23.4202	23.967	24.4194	24.099	24.6952	23.7897	24.0805	2	2	2	15.6	15.6	15.6	15.94	0	36.403	359910000	11	13	sp|P0AGF2|CSDE_ECOLI Sulfur acceptor protein CsdE OS=Escherichia coli (strain K12) OX=83333 GN=csdE PE=1 SV=1
Trk system potassium uptake protein TrkA	trkA	P0AGI8	NaN	1	0	NaN	23.5832	24.1065	24.4794	23.447	23.6605	24.6582	24.5182	23.9871	23.9532	24.8696	5	5	5	13.8	13.8	13.8	50.367	0	27.672	645600000	19	12	sp|P0AGI8|TRKA_ECOLI Trk system potassium uptake protein TrkA OS=Escherichia coli (strain K12) OX=83333 GN=trkA PE=1 SV=1
Small heat shock protein IbpB	ibpB	P0C058	NaN	1	0	NaN	22.9857	24.3977	24.0004	22.637	24.6759	24.2945	24.5169	25.0582	23.2219	23.8471	3	3	3	19	19	19	16.093	0	49.47	2217000000	8	14	sp|P0C058|IBPB_ECOLI Small heat shock protein IbpB OS=Escherichia coli (strain K12) OX=83333 GN=ibpB PE=1 SV=1
UDP-N-acetylmuramoyl-tripeptide--D-alanyl-D-alanine ligase	murF	P11880	NaN	1	0	NaN	23.1162	25.2622	23.804	23.6118	24.0635	24.3555	24.8154	24.8885	24.3202	25.4798	4	4	4	10.6	10.6	10.6	47.447	0	28.202	1029400000	15	6	sp|P11880|MURF_ECOLI UDP-N-acetylmuramoyl-tripeptide--D-alanyl-D-alanine ligase OS=Escherichia coli (strain K12) OX=83333 GN=murF PE=1 SV=2
Chorismate synthase	aroC	P12008	NaN	1	0	NaN	24.1839	24.0146	24.7459	23.6964	24.019	24.3632	24.688	23.8307	25.1015	25.0395	6	6	6	28.3	28.3	28.3	39.137	0	80.367	2613500000	18	19	sp|P12008|AROC_ECOLI Chorismate synthase OS=Escherichia coli (strain K12) OX=83333 GN=aroC PE=1 SV=4
Methionine synthase	metH	P13009	NaN	1	0	NaN	24.1422	25.0714	23.7457	24.5632	23.7674	23.8605	23.7744	24.227	24.6507	24.3197	7	7	7	7	7	7	136	0	23.087	719560000	65	12	sp|P13009|METH_ECOLI Methionine synthase OS=Escherichia coli (strain K12) OX=83333 GN=metH PE=1 SV=5
UDP-N-acetylmuramoylalanine--D-glutamate ligase	murD	P14900	NaN	1	0	NaN	23.0643	23.9812	22.8413	24.1986	24.603	24.9286	23.6263	23.7127	23.6037	24.2902	5	5	5	19.2	19.2	19.2	46.973	0	29.582	1754400000	18	14	sp|P14900|MURD_ECOLI UDP-N-acetylmuramoylalanine--D-glutamate ligase OS=Escherichia coli (strain K12) OX=83333 GN=murD PE=1 SV=3
DNA ligase	ligA	P15042	NaN	1	0	NaN	24.0135	23.3866	23.5754	23.2205	23.6488	23.8858	24.1464	23.6905	24.1892	23.8992	8	8	8	15.1	15.1	15.1	73.605	0	85.847	1436400000	36	22	sp|P15042|DNLJ_ECOLI DNA ligase OS=Escherichia coli (strain K12) OX=83333 GN=ligA PE=1 SV=2
4-alpha-glucanotransferase	malQ	P15977	NaN	1	0	NaN	23.4487	24.5047	24.178	22.9677	24.0215	24.0242	24.129	24.778	24.2793	24.0843	11	11	11	26.9	26.9	26.9	78.503	0	117.72	2073900000	32	27	sp|P15977|MALQ_ECOLI 4-alpha-glucanotransferase OS=Escherichia coli (strain K12) OX=83333 GN=malQ PE=1 SV=2
Pyridoxal phosphate phosphatase YbhA	ybhA	P21829	NaN	1	0	NaN	23.8922	24.1886	23.2467	23.3728	24.9018	23.8298	24.1328	24.267	23.8507	23.9521	3	3	3	17.3	17.3	17.3	30.201	0	19.091	701360000	9	12	sp|P21829|YBHA_ECOLI Pyridoxal phosphate phosphatase YbhA OS=Escherichia coli (strain K12) OX=83333 GN=ybhA PE=1 SV=3
Farnesyl diphosphate synthase	ispA	P22939	NaN	1	0	NaN	23.2773	23.4191	23.5995	23.3614	24.5815	24.1947	24.6685	24.2236	24.4899	24.0725	4	4	4	20.7	20.7	20.7	32.159	0	21.765	873320000	13	10	sp|P22939|ISPA_ECOLI Farnesyl diphosphate synthase OS=Escherichia coli (strain K12) OX=83333 GN=ispA PE=1 SV=1
Methionyl-tRNA formyltransferase	fmt	P23882	NaN	1	0	NaN	23.58	23.3048	23.9801	24.3487	24.1343	24.042	25.4102	24.3545	24.8406	24.3559	11	11	11	38.7	38.7	38.7	34.168	0	36.271	2121500000	19	17	sp|P23882|FMT_ECOLI Methionyl-tRNA formyltransferase OS=Escherichia coli (strain K12) OX=83333 GN=fmt PE=1 SV=4
Protease HtpX	htpX	P23894	NaN	1	0	NaN	23.7526	24.6517	23.0543	23.4206	24.1844	23.8853	23.6229	23.8331	23.7332	24.612	5	5	5	16.7	16.7	16.7	31.923	0	42.056	2087200000	8	7	sp|P23894|HTPX_ECOLI Protease HtpX OS=Escherichia coli (strain K12) OX=83333 GN=htpX PE=1 SV=1
DNA mismatch repair protein MutS	mutS	P23909	NaN	1	0	NaN	23.7975	23.8128	23.3376	23.3913	24.3546	24.5022	24.7108	24.547	24.4504	24.0761	7	7	7	9.1	9.1	9.1	95.246	0	13.461	940060000	43	9	sp|P23909|MUTS_ECOLI DNA mismatch repair protein MutS OS=Escherichia coli (strain K12) OX=83333 GN=mutS PE=1 SV=1
Apolipoprotein N-acyltransferase	lnt	P23930	NaN	1	0	NaN	22.9638	23.2181	23.3991	24.0683	23.6591	24.6716	23.9616	23.2784	24.0653	24.8833	4	4	4	7	7	7	57.065	0	14.547	1103600000	22	7	sp|P23930|LNT_ECOLI Apolipoprotein N-acyltransferase OS=Escherichia coli (strain K12) OX=83333 GN=lnt PE=1 SV=1
Protein YffB	yffB	P24178	NaN	1	0	NaN	23.2223	23.7314	23.8395	23.8992	23.1692	25.0352	24.3017	24.6085	25.5396	24.2564	3	3	3	50	50	50	13.6	0	101.08	580750000	6	11	sp|P24178|YFFB_ECOLI Protein YffB OS=Escherichia coli (strain K12) OX=83333 GN=yffB PE=1 SV=1
2-octaprenylphenol hydroxylase	ubiI	P25535	NaN	1	0	NaN	23.5435	23.9212	24.4032	23.8752	23.87	24.0811	24.1739	23.5958	25.5258	23.9414	6	6	6	15	15	15	44.244	0	10.34	4220900000	19	11	sp|P25535|UBII_ECOLI 2-octaprenylphenol hydroxylase OS=Escherichia coli (strain K12) OX=83333 GN=ubiI PE=1 SV=2
Glycogen synthesis protein GlgS	glgS	P26649	NaN	1	0	NaN	23.6614	23.3888	23.4913	23.6032	23.9416	24.456	25.0455	23.9073	24.8683	24.1888	3	3	3	63.6	63.6	63.6	7.8918	0	124.67	1784900000	3	15	sp|P26649|GLGS_ECOLI Surface composition regulator OS=Escherichia coli (strain K12) OX=83333 GN=glgS PE=1 SV=1
dTDP-glucose 4,6-dehydratase 2	rffG	P27830	NaN	1	0	NaN	24.1242	23.7623	24.1391	23.4228	25.0891	24.124	23.685	24.836	24.57	23.8699	3	3	3	13	13	13	39.753	0	8.0631	626640000	20	17	sp|P27830|RMLB2_ECOLI dTDP-glucose 4,6-dehydratase 2 OS=Escherichia coli (strain K12) OX=83333 GN=rffG PE=1 SV=3
dTDP-4-amino-4,6-dideoxygalactose transaminase	rffA	P27833	NaN	1	0	NaN	24.018	23.7171	24.6985	23.3998	24.2547	24.7014	24.8584	24.466	24.842	24.9421	4	4	4	17.8	17.8	17.8	41.901	0	19.538	894960000	16	10	sp|P27833|WECE_ECOLI dTDP-4-amino-4,6-dideoxygalactose transaminase OS=Escherichia coli (strain K12) OX=83333 GN=wecE PE=1 SV=2
Pyridoxal phosphate phosphatase YigL	yigL	P27848	NaN	1	0	NaN	24.6936	23.9837	24.7348	24.2324	24.1647	24.6042	23.2324	24.5023	24.6165	24.9538	5	5	5	31.6	31.6	31.6	29.707	0	28.674	2546600000	14	10	sp|P27848|YIGL_ECOLI Pyridoxal phosphate phosphatase YigL OS=Escherichia coli (strain K12) OX=83333 GN=yigL PE=1 SV=4
Uroporphyrinogen decarboxylase	hemE	P29680	NaN	1	0	NaN	23.5059	23.9712	24.0512	23.2692	24.3363	24.5065	23.8189	23.338	24.6157	23.6821	6	6	6	22.3	22.3	22.3	39.248	0	41.876	1267100000	15	19	sp|P29680|DCUP_ECOLI Uroporphyrinogen decarboxylase OS=Escherichia coli (strain K12) OX=83333 GN=hemE PE=3 SV=3
L-serine dehydratase 2	sdaB	P30744	NaN	1	0	NaN	23.6244	24.2969	23.5762	24.306	24.6693	23.6754	23.7655	23.821	24.455	24.5761	8	7	7	26.4	23.1	23.1	48.752	0	64.17	3219600000	16	32	sp|P30744|SDHM_ECOLI L-serine dehydratase 2 OS=Escherichia coli (strain K12) OX=83333 GN=sdaB PE=2 SV=2
Uncharacterized HTH-type transcriptional regulator YafC	yafC	P30864	NaN	1	0	NaN	23.2953	24.0124	23.2473	23.5581	24.8653	24.7468	24.7035	24.3383	24.544	23.2394	3	3	3	9.5	9.5	9.5	33.775	0	10.101	545420000	19	11	sp|P30864|YAFC_ECOLI Uncharacterized HTH-type transcriptional regulator YafC OS=Escherichia coli (strain K12) OX=83333 GN=yafC PE=3 SV=1
Inorganic triphosphatase	ygiF	P30871	NaN	1	0	NaN	23.9905	24.4171	23.8323	23.6766	24.9363	24.7463	23.768	25.0972	24.0995	24.429	5	5	5	12.7	12.7	12.7	48.388	0	53.367	1030600000	21	11	sp|P30871|3PASE_ECOLI Inorganic triphosphatase OS=Escherichia coli (strain K12) OX=83333 GN=ygiF PE=1 SV=1
Alpha,alpha-trehalose-phosphate synthase [UDP-forming]	otsA	P31677	NaN	1	0	NaN	23.7274	25.0331	23.0024	24.2534	24.6154	24.1528	24.2746	24.2507	23.7912	24.0535	5	5	5	16.5	16.5	16.5	53.61	0	31.3	1347700000	25	10	sp|P31677|OTSA_ECOLI Trehalose-6-phosphate synthase OS=Escherichia coli (strain K12) OX=83333 GN=otsA PE=1 SV=3
Nitrate/nitrite response regulator protein NarP	narP	P31802	NaN	1	0	NaN	24.2366	23.6862	24.162	23.5492	23.9253	24.8494	24.7125	25.1006	24.721	24.2157	5	5	5	46.5	46.5	46.5	23.575	0	35.479	2192100000	9	16	sp|P31802|NARP_ECOLI Nitrate/nitrite response regulator protein NarP OS=Escherichia coli (strain K12) OX=83333 GN=narP PE=3 SV=1
Bifunctional NAD(P)H-hydrate repair enzyme Nnr;ADP-dependent (S)-NAD(P)H-hydrate dehydratase;NAD(P)H-hydrate epimerase	nnr	P31806	NaN	1	0	NaN	23.5712	23.6527	22.797	23.553	24.8562	24.3822	24.5507	24.8377	24.6294	23.8278	5	5	5	14	14	14	54.65	0	32.343	4263600000	23	15	sp|P31806|NNR_ECOLI Bifunctional NAD(P)H-hydrate repair enzyme Nnr OS=Escherichia coli (strain K12) OX=83333 GN=nnr PE=1 SV=2
tRNA-dihydrouridine synthase A	dusA	P32695	NaN	1	0	NaN	23.597	24.123	23.5363	24.0986	23.7414	24.5209	23.619	24.3532	24.2355	23.6709	4	4	4	15.1	15.1	15.1	38.467	0	22.953	1300000000	22	25	sp|P32695|DUSA_ECOLI tRNA-dihydrouridine(20/20a) synthase OS=Escherichia coli (strain K12) OX=83333 GN=dusA PE=1 SV=4
Uncharacterized oxidoreductase YohF	yohF	P33368	NaN	1	0	NaN	24.3807	24.4064	23.9704	24.3826	23.0868	23.688	23.776	23.2516	24.1476	25.346	3	3	3	8.3	8.3	8.3	26.951	0	11.728	900080000	12	4	sp|P33368|YOHF_ECOLI Uncharacterized oxidoreductase YohF OS=Escherichia coli (strain K12) OX=83333 GN=yohF PE=1 SV=2
Ribosomal RNA small subunit methyltransferase B	rsmB	P36929	NaN	1	0	NaN	23.9404	23.6203	24.1736	23.5139	23.7629	25.4054	24.5264	25.2256	24.9011	24.1905	3	3	3	10.5	10.5	10.5	48.347	0	34.536	966690000	18	14	sp|P36929|RSMB_ECOLI Ribosomal RNA small subunit methyltransferase B OS=Escherichia coli (strain K12) OX=83333 GN=rsmB PE=1 SV=2
Dual-specificity RNA methyltransferase RlmN	rlmN	P36979	NaN	1	0	NaN	23.0384	23.7139	23.8171	24.4754	24.9866	24.4775	24.0493	24.898	23.8757	23.3956	4	4	4	11.2	11.2	11.2	43.085	0	37.117	924720000	20	10	sp|P36979|RLMN_ECOLI Dual-specificity RNA methyltransferase RlmN OS=Escherichia coli (strain K12) OX=83333 GN=rlmN PE=1 SV=1
Phosphoenolpyruvate-protein phosphotransferase PtsP	ptsP	P37177	NaN	1	0	NaN	23.8531	23.9782	24.0984	23.898	23.3005	24.452	24.2277	24.0148	24.2879	24.0741	11	11	11	18.3	18.3	18.3	83.715	0	58.661	1493500000	39	20	sp|P37177|PT1P_ECOLI Phosphoenolpyruvate-dependent phosphotransferase system OS=Escherichia coli (strain K12) OX=83333 GN=ptsP PE=1 SV=2
Ribosomal RNA large subunit methyltransferase J	rlmJ	P37634	NaN	1	0	NaN	24.1189	24.2218	23.2874	24.9248	24.1698	24.7549	24.4504	24.1334	25.2421	23.563	5	5	5	24.6	24.6	24.6	31.941	0	29.507	992940000	17	11	sp|P37634|RLMJ_ECOLI Ribosomal RNA large subunit methyltransferase J OS=Escherichia coli (strain K12) OX=83333 GN=rlmJ PE=1 SV=1
Uncharacterized amino-acid ABC transporter ATP-binding protein YecC	yecC	P37774	NaN	1	0	NaN	23.7197	22.8185	23.3982	23.7357	25.3488	24.451	24.4854	24.3517	23.6867	24.43	3	3	3	10	10	10	27.677	0	9.831	833240000	12	7	sp|P37774|TCYN_ECOLI L-cystine transport system ATP-binding protein TcyN OS=Escherichia coli (strain K12) OX=83333 GN=tcyN PE=1 SV=2
Periplasmic protein TorT	torT	P38683	NaN	1	0	NaN	24.2328	23.1367	23.1472	24.246	25.0964	23.9482	23.4985	24.3089	23.5218	23.332	2	2	2	8.5	8.5	8.5	37.864	0.00894	2.3635	2661500000	20	6	sp|P38683|TORT_ECOLI Periplasmic protein TorT OS=Escherichia coli (strain K12) OX=83333 GN=torT PE=1 SV=3
Uncharacterized protein YjgR	yjgR	P39342	NaN	1	0	NaN	23.3942	23.8953	22.4629	24.4884	23.7626	24.3704	24.369	24.3751	23.9844	23.719	6	6	6	18.8	18.8	18.8	54.332	0	59.723	1005800000	31	14	sp|P39342|YJGR_ECOLI Uncharacterized protein YjgR OS=Escherichia coli (strain K12) OX=83333 GN=yjgR PE=4 SV=1
Uncharacterized transcriptional regulator YjhU	yjhU	P39356	NaN	1	0	NaN	23.5187	24.3696	23.5299	24.3779	23.9135	25.1255	24.5	24.4934	23.3434	24.0207	5	5	5	18.3	18.3	18.3	36.111	0	31.037	1046500000	15	8	sp|P39356|YJHU_ECOLI Uncharacterized transcriptional regulator YjhU OS=Escherichia coli (strain K12) OX=83333 GN=yjhU PE=3 SV=2
Isoaspartyl dipeptidase	iadA	P39377	NaN	1	0	NaN	23.338	24.3578	24.4432	23.5356	24.1935	24.1143	24.1093	23.9954	24.4025	24.342	7	7	7	34.1	34.1	34.1	41.083	0	67.909	3696600000	21	37	sp|P39377|IADA_ECOLI Isoaspartyl dipeptidase OS=Escherichia coli (strain K12) OX=83333 GN=iadA PE=1 SV=1
Uncharacterized protein YjiM	yjiM	P39384	NaN	1	0	NaN	24.4724	23.3106	23.1207	23.4006	24.3267	24.2255	24.3061	24.8606	22.8523	23.7529	3	3	3	10.7	10.7	10.7	42.742	0	8.1788	227190000	18	8	sp|P39384|YJIM_ECOLI Putative dehydratase subunit YjiM OS=Escherichia coli (strain K12) OX=83333 GN=yjiM PE=3 SV=2
Inner membrane protein YjiY	yjiY	P39396	NaN	1	0	NaN	23.7919	23.6565	23.4683	24.218	24.125	23.8662	24.6555	24.5592	23.6748	23.7283	6	6	6	14.5	14.5	14.5	77.323	0	221.29	2595000000	20	29	sp|P39396|BTST_ECOLI Pyruvate/proton symporter BtsT OS=Escherichia coli (strain K12) OX=83333 GN=btsT PE=1 SV=2
D-galactarate dehydratase	garD	P39829	NaN	1	0	NaN	23.139	23.6712	23.502	22.655	24.3792	23.8281	24.2271	23.8066	23.4545	23.3956	4	4	4	11.1	11.1	11.1	56.401	0	22.008	942270000	26	11	sp|P39829|GARD_ECOLI Galactarate dehydratase (L-threo-forming) OS=Escherichia coli (strain K12) OX=83333 GN=garD PE=1 SV=2
Phosphotransferase RcsD	rcsD	P39838	NaN	1	0	NaN	23.7785	23.2215	23.6763	24.0607	24.0796	23.6977	24.5421	24.1074	24.3498	24.3042	3	3	3	4.7	4.7	4.7	100.37	0	25.15	770330000	38	9	sp|P39838|RCSD_ECOLI Phosphotransferase RcsD OS=Escherichia coli (strain K12) OX=83333 GN=rcsD PE=1 SV=3
Glucans biosynthesis protein D	mdoD	P40120	NaN	1	0	NaN	22.5182	23.9842	23.6204	24.7307	24.2754	24.2603	24.0908	25.1383	24.422	24.6398	11	11	11	28.1	28.1	28.1	62.757	0	71.588	1882200000	31	21	sp|P40120|OPGD_ECOLI Glucans biosynthesis protein D OS=Escherichia coli (strain K12) OX=83333 GN=mdoD PE=1 SV=3
N-methyl-L-tryptophan oxidase	solA	P40874	NaN	1	0	NaN	23.7892	24.2552	23.7564	23.4248	23.9013	24.4032	23.8907	24.6508	24.3551	24.3246	7	7	7	32.5	32.5	32.5	40.902	0	111.21	1302400000	20	11	sp|P40874|MTOX_ECOLI N-methyl-L-tryptophan oxidase OS=Escherichia coli (strain K12) OX=83333 GN=solA PE=1 SV=1
ABC transporter ATP-binding protein uup	uup	P43672	NaN	1	0	NaN	22.8859	23.7351	23.2328	24.5277	24.4045	23.0877	24.9525	23.8848	24.0082	25.0047	4	4	4	10.6	10.6	10.6	72.066	0	14.695	776770000	34	11	sp|P43672|UUP_ECOLI ATP-binding protein Uup OS=Escherichia coli (strain K12) OX=83333 GN=uup PE=1 SV=2
Probable pyruvate-flavodoxin oxidoreductase	ydbK	P52647	NaN	1	0	NaN	24.3183	23.7729	22.7864	23.0982	24.0649	24.2399	24.448	24.0953	24.0892	23.8715	9	9	9	10.8	10.8	10.8	128.82	0	65.079	2179500000	58	34	sp|P52647|NIFJ_ECOLI Probable pyruvate-flavodoxin oxidoreductase OS=Escherichia coli (strain K12) OX=83333 GN=ydbK PE=3 SV=2
Glucitol/sorbitol-specific phosphotransferase enzyme IIB component	srlE	P56580	NaN	1	0	NaN	23.5168	25.1198	24.2464	24.0176	24.6249	24.1088	24.8232	23.4846	24.0099	24.2134	2	2	2	7.8	7.8	7.8	33.332	0	4.7465	847630000	12	7	sp|P56580|PTHB_ECOLI PTS system glucitol/sorbitol-specific EIIB component OS=Escherichia coli (strain K12) OX=83333 GN=srlE PE=1 SV=1
Imidazole glycerol phosphate synthase subunit HisF	hisF	P60664	NaN	1	0	NaN	23.3651	24.5912	24.4615	23.5226	24.293	24.4419	24.1893	25.4833	23.6363	23.6183	2	2	2	14.3	14.3	14.3	28.454	0	42.585	512130000	16	10	sp|P60664|HIS6_ECOLI Imidazole glycerol phosphate synthase subunit HisF OS=Escherichia coli (strain K12) OX=83333 GN=hisF PE=1 SV=1
OriC-binding nucleoid-associated protein	cnu	P64467	NaN	1	0	NaN	23.2375	24.3381	23.4238	23.9598	25.2442	23.7561	24.582	23.866	25.4919	24.271	3	3	3	35.2	35.2	35.2	8.4165	0	5.6098	677580000	6	16	sp|P64467|CNU_ECOLI OriC-binding nucleoid-associated protein OS=Escherichia coli (strain K12) OX=83333 GN=cnu PE=1 SV=1
Uncharacterized protein YoaC	yoaC	P64490	NaN	1	0	NaN	24.0625	22.9563	24.6055	22.9018	24.5602	24.1002	24.7177	24.7025	24.2559	24.2235	3	3	3	30.3	30.3	30.3	10.835	0	42.253	570450000	5	12	sp|P64490|YOAC_ECOLI Uncharacterized protein YoaC OS=Escherichia coli (strain K12) OX=83333 GN=yoaC PE=4 SV=2
7-carboxy-7-deazaguanine synthase	queE	P64554	NaN	1	0	NaN	23.1062	24.6636	24.0453	24.7163	24.5541	23.8859	24.6441	23.9769	24.721	23.7566	3	3	3	19.7	19.7	19.7	25.029	0	51.57	1247800000	12	16	sp|P64554|QUEE_ECOLI 7-carboxy-7-deazaguanine synthase OS=Escherichia coli (strain K12) OX=83333 GN=queE PE=3 SV=1
Uncharacterized protein YgfM	ygfM	P64557	NaN	1	0	NaN	23.3343	23.6524	24.0124	23.9481	24.3175	24.1624	25.1469	24.3929	24.2995	24.2459	6	6	6	26.6	26.6	26.6	28.649	0	78.504	1842100000	13	21	sp|P64557|YGFM_ECOLI Uncharacterized protein YgfM OS=Escherichia coli (strain K12) OX=83333 GN=ygfM PE=4 SV=1
Uncharacterized protein YheO	yheO	P64624	NaN	1	0	NaN	23.6232	23.164	23.9991	24.4974	23.4887	25.0137	24.7373	22.5314	24.4518	24.7323	3	3	3	8.3	8.3	8.3	26.82	0	8.7478	1512300000	12	8	sp|P64624|YHEO_ECOLI Uncharacterized protein YheO OS=Escherichia coli (strain K12) OX=83333 GN=yheO PE=4 SV=1
Diaminopropionate ammonia-lyase	ygeX	P66899	NaN	1	0	NaN	23.5258	24.6607	23.688	23.507	23.8106	24.2662	24.196	25.0397	23.9559	23.7477	7	7	7	30.4	30.4	30.4	43.327	0	112.53	1860400000	17	24	sp|P66899|DPAL_ECOLI Diaminopropionate ammonia-lyase OS=Escherichia coli (strain K12) OX=83333 GN=ygeX PE=1 SV=1
UPF0001 protein YggS	yggS	P67080	NaN	1	0	NaN	23.704	23.4776	24.0677	23.8565	24.2117	24.629	24.6302	25.066	23.6246	23.8481	4	4	4	24.8	24.8	24.8	25.787	0	29.117	1129500000	13	17	sp|P67080|PLPHP_ECOLI Pyridoxal phosphate homeostasis protein OS=Escherichia coli (strain K12) OX=83333 GN=yggS PE=1 SV=1
UPF0267 protein YqfB	yqfB	P67603	NaN	1	0	NaN	23.5887	24.2318	23.2748	23.1665	24.1229	23.2235	24.221	25.1054	24.4008	23.9373	2	2	2	23.3	23.3	23.3	11.905	0	6.0002	754760000	6	11	sp|P67603|AC4CH_ECOLI N(4)-acetylcytidine amidohydrolase OS=Escherichia coli (strain K12) OX=83333 GN=yqfB PE=1 SV=1
DnaA regulatory inactivator Hda	hda	P69931	NaN	1	0	NaN	22.901	24.4228	24.3518	24.2758	23.5807	24.4554	24.9123	24.9674	23.9907	24.2775	2	2	2	12	12	12	26.632	0.00068306	3.9417	1794500000	12	4	sp|P69931|HDA_ECOLI DnaA regulatory inactivator Hda OS=Escherichia coli (strain K12) OX=83333 GN=hda PE=1 SV=2
2-octaprenyl-3-methyl-6-methoxy-1,4-benzoquinol hydroxylase	ubiF	P75728	NaN	1	0	NaN	24.525	24.5065	23.9579	23.6372	24.4022	24.7112	24.9658	23.7691	24.4607	23.2353	5	5	5	19.2	19.2	19.2	42.953	0	32.262	646100000	14	12	sp|P75728|UBIF_ECOLI 3-demethoxyubiquinol 3-hydroxylase OS=Escherichia coli (strain K12) OX=83333 GN=ubiF PE=1 SV=1
UPF0194 membrane protein YbhG	ybhG	P75777	NaN	1	0	NaN	24.2857	23.1346	23.8443	24.1872	23.4539	23.5757	24.5912	23.4728	23.3229	24.7641	9	9	9	55.1	55.1	55.1	36.415	0	186.46	1876800000	19	17	sp|P75777|YBHG_ECOLI UPF0194 membrane protein YbhG OS=Escherichia coli (strain K12) OX=83333 GN=ybhG PE=2 SV=1
Uncharacterized protein YcbL	ycbL	P75849	NaN	1	0	NaN	23.6031	24.3179	23.2551	24.0563	25.0492	24.1621	25.0197	24.9944	24.2402	24.3525	4	4	4	27.9	27.9	27.9	23.784	0	26.221	1287600000	8	15	sp|P75849|GLO22_ECOLI Hydroxyacylglutathione hydrolase GloC OS=Escherichia coli (strain K12) OX=83333 GN=gloC PE=1 SV=1
Ribosomal RNA large subunit methyltransferase I	rlmI	P75876	NaN	1	0	NaN	22.9529	23.5013	22.6731	22.8699	23.5889	24.6862	24.2893	24.5951	23.7595	23.8905	5	5	5	13.1	13.1	13.1	44.356	0	12.453	599560000	17	7	sp|P75876|RLMI_ECOLI Ribosomal RNA large subunit methyltransferase I OS=Escherichia coli (strain K12) OX=83333 GN=rlmI PE=1 SV=2
tRNA threonylcarbamoyladenosine biosynthesis protein TsaB	tsaB	P76256	NaN	1	0	NaN	23.8565	23.1871	23.5171	24.2819	23.6846	24.058	24.5659	24.2067	24.4896	24.6755	2	2	2	11.7	11.7	11.7	25.181	0	8.7814	912440000	11	11	sp|P76256|TSAB_ECOLI tRNA threonylcarbamoyladenosine biosynthesis protein TsaB OS=Escherichia coli (strain K12) OX=83333 GN=tsaB PE=1 SV=1
Esterase YpfH	ypfH	P76561	NaN	1	0	NaN	24.194	23.0611	23.0265	23.909	24.1989	24.6597	23.2354	23.42	24.6439	24.2027	2	2	2	9.9	9.9	9.9	24.855	0	9.8089	1173600000	9	8	sp|P76561|YPFH_ECOLI Esterase YpfH OS=Escherichia coli (strain K12) OX=83333 GN=ypfH PE=3 SV=2
Uncharacterized lipoprotein YfhM	yfhM	P76578	NaN	1	0	NaN	24.2608	23.6577	23.3927	23.4132	24.3089	25.1418	23.9249	24.051	23.732	24.8806	6	6	6	5.4	5.4	5.4	181.58	0	12.303	1801200000	84	12	sp|P76578|A2MG_ECOLI Alpha-2-macroglobulin OS=Escherichia coli (strain K12) OX=83333 GN=yfhM PE=1 SV=1
Guanine deaminase	guaD	P76641	NaN	1	0	NaN	22.9883	22.9096	24.5443	23.4991	23.8593	24.2792	25.083	24.0301	25.1178	24.4682	7	7	7	14.8	14.8	14.8	50.244	0	17.426	2515600000	25	21	sp|P76641|GUAD_ECOLI Guanine deaminase OS=Escherichia coli (strain K12) OX=83333 GN=guaD PE=1 SV=1
Pyridoxamine kinase	pdxY	P77150	NaN	1	0	NaN	22.698	23.9554	23.1046	23.4652	23.5679	24.5396	23.931	23.7939	24.4289	24.105	4	4	4	27.2	27.2	27.2	31.322	0	74.505	1225400000	14	16	sp|P77150|PDXY_ECOLI Pyridoxal kinase PdxY OS=Escherichia coli (strain K12) OX=83333 GN=pdxY PE=1 SV=3
Glutamate-pyruvate aminotransferase AlaC	alaC	P77434	NaN	1	0	NaN	23.4555	23.7744	23.0459	23.013	24.6684	24.7041	23.8434	24.1483	24.3619	23.434	3	3	3	5.6	5.6	5.6	46.216	0	11.692	967710000	22	12	sp|P77434|ALAC_ECOLI Glutamate-pyruvate aminotransferase AlaC OS=Escherichia coli (strain K12) OX=83333 GN=alaC PE=1 SV=1
Cysteine desulfurase	sufS	P77444	NaN	1	0	NaN	23.9575	23.3898	22.9185	23.2193	24.3587	24.0087	23.4681	24.5554	24.7862	24.0475	4	4	4	8.9	8.9	8.9	44.433	0	14.411	515970000	20	16	sp|P77444|SUFS_ECOLI Cysteine desulfurase OS=Escherichia coli (strain K12) OX=83333 GN=sufS PE=1 SV=1
Glutathione S-transferase YfcF	yfcF	P77544	NaN	1	0	NaN	23.884	24.2303	23.7276	23.4215	23.2635	24.2577	24.5751	24.5672	24.1014	23.9857	3	3	3	19.6	19.6	19.6	24.325	0	12.414	472460000	13	7	sp|P77544|YFCF_ECOLI Glutathione S-transferase YfcF OS=Escherichia coli (strain K12) OX=83333 GN=yfcF PE=1 SV=1
FeS cluster assembly protein SufD	sufD	P77689	NaN	1	0	NaN	23.1765	23.4335	24.6264	24.7161	24.4964	25.0005	24.4564	24.1783	24.0305	23.704	3	3	3	7.8	7.8	7.8	46.822	0	12.45	656550000	21	7	sp|P77689|SUFD_ECOLI FeS cluster assembly protein SufD OS=Escherichia coli (strain K12) OX=83333 GN=sufD PE=1 SV=1
Uncharacterized protein YdiJ	ydiJ	P77748	NaN	1	0	NaN	24.4662	23.411	23.7776	23.6006	24.4665	24.3817	24.2045	24.0826	23.6599	24.8371	4	4	4	6	6	6	113.25	0	28.793	510550000	56	9	sp|P77748|YDIJ_ECOLI Uncharacterized protein YdiJ OS=Escherichia coli (strain K12) OX=83333 GN=ydiJ PE=4 SV=1
Xanthine dehydrogenase FAD-binding subunit	xdhB	Q46800	NaN	1	0	NaN	22.869	24.2728	23.2885	23.6799	24.4956	23.8793	24.7229	24.7269	24.5514	23.9403	3	3	3	13.4	13.4	13.4	31.556	0	39.995	800120000	17	15	sp|Q46800|XDHB_ECOLI Putative xanthine dehydrogenase FAD-binding subunit XdhB OS=Escherichia coli (strain K12) OX=83333 GN=xdhB PE=4 SV=1
Xanthine dehydrogenase iron-sulfur-binding subunit	xdhC	Q46801	NaN	1	0	NaN	24.8666	24.6927	23.4559	22.9249	23.6515	24.3128	23.8091	23.9168	24.1221	24.0706	2	2	2	19.5	19.5	19.5	16.922	0	9.4378	517760000	7	10	sp|Q46801|XDHC_ECOLI Putative xanthine dehydrogenase iron-sulfur-binding subunit XdhC OS=Escherichia coli (strain K12) OX=83333 GN=xdhC PE=3 SV=1
Carbamate kinase-like protein YqeA	yqeA	Q46807	NaN	1	0	NaN	23.7566	24.7961	22.3798	24.0969	24.0076	23.8848	24.141	24.8357	24.9191	23.9933	4	4	4	19	19	19	33.071	0	35.99	1020700000	15	13	sp|Q46807|ARCL_ECOLI Carbamate kinase-like protein YqeA OS=Escherichia coli (strain K12) OX=83333 GN=yqeA PE=3 SV=1
NADPH-dependent 7-cyano-7-deazaguanine reductase	queF	Q46920	NaN	1	0	NaN	23.7763	24.1854	23.9205	23.4674	24.0997	23.6906	24.7216	24.3619	23.867	24.5288	3	3	3	14.5	14.5	14.5	32.587	0	32.926	677720000	14	14	sp|Q46920|QUEF_ECOLI NADPH-dependent 7-cyano-7-deazaguanine reductase OS=Escherichia coli (strain K12) OX=83333 GN=queF PE=1 SV=1
Probable protein deglycase	yajL	Q46948	NaN	1	0	NaN	23.7127	24.3637	25.0676	24.3342	25.0306	24.4002	24.7827	24.2867	23.8506	23.2726	3	3	3	13.3	13.3	13.3	20.777	0	35.446	1445200000	8	17	sp|Q46948|YAJL_ECOLI Protein/nucleic acid deglycase 3 OS=Escherichia coli (strain K12) OX=83333 GN=yajL PE=1 SV=2
Uncharacterized protein YqjK	yqjK	Q47710	NaN	1	0	NaN	23.0393	24.1699	23.1096	24.1951	24.2999	25.1811	23.494	24.5906	24.6433	24.4558	1	1	1	13.1	13.1	13.1	11.811	0	7.7775	793010000	7	10	sp|Q47710|YQJK_ECOLI Uncharacterized protein YqjK OS=Escherichia coli (strain K12) OX=83333 GN=yqjK PE=4 SV=1
tRNA pseudouridine synthase D	truD	Q57261	NaN	1	0	NaN	22.958	23.6382	24.0111	23.6737	23.5026	25.1633	23.9253	25.5381	25.092	24.0016	3	3	3	12.9	12.9	12.9	39.091	0	13.701	1044100000	21	6	sp|Q57261|TRUD_ECOLI tRNA pseudouridine synthase D OS=Escherichia coli (strain K12) OX=83333 GN=truD PE=1 SV=1
ADP-ribose pyrophosphatase	nudF	Q93K97	NaN	1	0	NaN	23.3983	24.3199	23.906	23.8212	24.6503	24.204	24.6764	24.3563	24.3007	24.1351	4	4	4	30.6	30.6	30.6	23.667	0	25.365	706480000	11	7	sp|Q93K97|ADPP_ECOLI ADP-ribose pyrophosphatase OS=Escherichia coli (strain K12) OX=83333 GN=nudF PE=1 SV=2
Outer membrane protein X	ompX	P0A917	0.000647415	0.999443	-0.000568549	-0.00192607	26.4306	26.6175	26.8579	26.6514	25.5886	26.5514	26.8592	26.8586	27.2415	26.7402	8	8	8	53.8	53.8	53.8	18.602	0	323.31	7240600000	7	72	sp|P0A917|OMPX_ECOLI Outer membrane protein X OS=Escherichia coli (strain K12) OX=83333 GN=ompX PE=1 SV=1
NAD(P)H-flavin reductase	fre	P0AEN1	0.000587528	0.998598	-0.00107765	-0.00174803	25.6059	23.4877	25.1843	23.4812	24.1158	25.6344	23.4738	23.8347	24.3052	25.2814	5	5	5	26.2	26.2	26.2	26.242	0	26.663	3335600000	15	36	sp|P0AEN1|FRE_ECOLI NAD(P)H-flavin reductase OS=Escherichia coli (strain K12) OX=83333 GN=fre PE=1 SV=2
Dihydropteroate synthase	folP	P0AC13	0.00309103	0.996555	-0.00481415	-0.00917017	24.7229	23.1581	24.6488	24.4733	24.8654	24.7987	22.9072	24.8339	23.442	24.6863	6	6	6	23	23	23	30.615	0	33.116	2590700000	17	17	sp|P0AC13|DHPS_ECOLI Dihydropteroate synthase OS=Escherichia coli (strain K12) OX=83333 GN=folP PE=1 SV=1
30S ribosomal protein S1	rpsA	P0AG67	0.0356838	0.951602	-0.00784953	-0.102191	30.1828	30.2723	30.4897	30.1853	30.3764	30.2732	30.182	30.3243	30.4162	30.1702	54	54	54	74.1	74.1	74.1	61.157	0	323.31	402730000000	26	1045	sp|P0AG67|RS1_ECOLI 30S ribosomal protein S1 OS=Escherichia coli (strain K12) OX=83333 GN=rpsA PE=1 SV=1
L-fucose isomerase	fucI	P69922	0.00980783	0.983834	-0.00870641	-0.0288774	24.552	23.8639	24.2586	24.8157	24.4367	24.97	24.3334	24.6767	23.4837	24.3871	5	5	5	11.5	11.5	11.5	64.976	0	31.764	1762000000	28	19	sp|P69922|FUCI_ECOLI L-fucose isomerase OS=Escherichia coli (strain K12) OX=83333 GN=fucI PE=1 SV=1
Stringent starvation protein B	sspB	P0AFZ3	0.0122376	0.982985	-0.0138531	-0.0359344	24.5466	25.0218	23.2578	23.552	23.649	23.9652	24.8183	24.1025	24.2219	23.8935	4	4	4	24.8	24.8	24.8	18.262	0	42.322	1166800000	5	22	sp|P0AFZ3|SSPB_ECOLI Stringent starvation protein B OS=Escherichia coli (strain K12) OX=83333 GN=sspB PE=1 SV=1
UPF0246 protein YaaA	yaaA	P0A8I3	0.0121875	0.982048	-0.0139716	-0.0357892	23.4601	24.84	24.6649	24.8452	23.6208	24.1222	24.8066	25.2652	24.5313	24.453	7	7	7	31	31	31	29.585	0	111.09	1967200000	16	21	sp|P0A8I3|YAAA_ECOLI Peroxide stress resistance protein YaaA OS=Escherichia coli (strain K12) OX=83333 GN=yaaA PE=1 SV=1
Protease 7	ompT	P09169	0.0127447	0.982842	-0.0155414	-0.0374024	25.3106	25.0703	25.511	25.3602	25.7532	23.6956	25.6625	25.6143	25.5959	25.65	6	6	6	24.9	24.9	24.9	35.562	0	124.47	3432000000	17	20	sp|P09169|OMPT_ECOLI Protease 7 OS=Escherichia coli (strain K12) OX=83333 GN=ompT PE=1 SV=1
Protein TolQ	tolQ	P0ABU9	0.0145703	0.979649	-0.016504	-0.0426742	24.5755	24.6942	23.5457	23.6735	24.4093	24.0962	24.2742	24.9187	24.0412	23.0928	2	2	2	17	17	17	25.597	0	34.579	1392200000	10	22	sp|P0ABU9|TOLQ_ECOLI Tol-Pal system protein TolQ OS=Escherichia coli (strain K12) OX=83333 GN=tolQ PE=1 SV=1
Succinate dehydrogenase flavoprotein subunit	sdhA	P0AC41	0.0397351	0.950873	-0.0175004	-0.113322	28.675	28.8315	28.6235	28.4404	28.9792	28.8695	28.2863	28.3683	28.7236	28.7335	29	29	29	43.4	43.4	43.4	64.421	0	323.31	152920000000	31	619	sp|P0AC41|SDHA_ECOLI Succinate dehydrogenase flavoprotein subunit OS=Escherichia coli (strain K12) OX=83333 GN=sdhA PE=1 SV=1
Arabinose 5-phosphate isomerase GutQ	gutQ	P17115	0.0414668	0.949212	-0.0186788	-0.118053	24.123	24.2914	24.2675	23.8012	24.2859	24.2898	24.2626	23.7456	23.8884	24.3643	8	8	8	35.5	35.5	35.5	34.031	0	64.379	1703800000	17	26	sp|P17115|GUTQ_ECOLI Arabinose 5-phosphate isomerase GutQ OS=Escherichia coli (strain K12) OX=83333 GN=gutQ PE=1 SV=3
Transcription elongation factor GreA	greA	P0A6W5	0.0654706	0.915676	-0.0192356	-0.182064	27.5829	27.8964	27.8511	27.9447	27.5854	27.9704	28.0508	27.8353	27.8434	27.7427	11	11	11	57	57	57	17.641	0	225.07	22820000000	11	123	sp|P0A6W5|GREA_ECOLI Transcription elongation factor GreA OS=Escherichia coli (strain K12) OX=83333 GN=greA PE=1 SV=1
Carbonic anhydrase 2	can	P61517	0.0107168	0.98363	-0.0203387	-0.0315217	25.985	25.2571	25.3229	23.2091	24.4191	24.5847	24.7557	24.0022	26.1808	25.8405	7	7	7	41.8	41.8	41.8	25.096	0	269.88	8797700000	9	48	sp|P61517|CAN_ECOLI Carbonic anhydrase 2 OS=Escherichia coli (strain K12) OX=83333 GN=can PE=1 SV=1
Cytochrome bo(3) ubiquinol oxidase subunit 2	cyoA	P0ABJ1	0.0577733	0.928904	-0.0215685	-0.161845	27.9595	28.0031	28.1239	27.7956	28.1514	28.3725	28.0273	27.7884	27.851	27.762	13	13	13	56.5	56.5	56.5	34.911	0	323.31	42755000000	18	230	sp|P0ABJ1|CYOA_ECOLI Cytochrome bo(3) ubiquinol oxidase subunit 2 OS=Escherichia coli (strain K12) OX=83333 GN=cyoA PE=1 SV=1
D-tagatose-1,6-bisphosphate aldolase subunit GatZ	gatZ	P0C8J8;P0C8K0	0.0466209	0.942898	-0.0274326	-0.132041	29.6133	29.8583	30.2964	29.5773	29.5835	30.0575	29.5586	29.5947	30.1904	30.1978	31	31	31	68.8	68.8	68.8	47.108	0	323.31	281070000000	17	553	sp|P0C8J8|GATZ_ECOLI D-tagatose-1,6-bisphosphate aldolase subunit GatZ OS=Escherichia coli (strain K12) OX=83333 GN=gatZ PE=1 SV=1
Uncharacterized protein YcbX	ycbX	P75863	0.02247	0.969489	-0.0277675	-0.0652494	25.2748	24.6571	24.4331	23.2065	25.3112	24.5508	24.1919	24.008	23.9902	24.4715	10	10	10	45.5	45.5	45.5	40.644	0	121.68	2305500000	20	21	sp|P75863|YCBX_ECOLI Uncharacterized protein YcbX OS=Escherichia coli (strain K12) OX=83333 GN=ycbX PE=1 SV=1
RNA polymerase sigma factor RpoS	rpoS	P13445	0.0200578	0.970912	-0.0279857	-0.058396	24.2231	23.2161	24.8007	24.6379	24.9558	25.1446	24.5472	23.9707	23.6463	23.22	8	7	7	40.9	37.9	37.9	37.971	0	167.08	1599600000	19	29	sp|P13445|RPOS_ECOLI RNA polymerase sigma factor RpoS OS=Escherichia coli (strain K12) OX=83333 GN=rpoS PE=1 SV=3
Probable phospholipid ABC transporter-binding protein MlaB	mlaB	P64602	0.0217785	0.968985	-0.0298424	-0.0632883	25.0244	23.9885	25.2112	23.1865	24.8951	24.4639	25.1375	24.2344	23.8349	23.729	3	3	3	21.6	21.6	21.6	10.68	0	18.461	903510000	4	12	sp|P64602|MLAB_ECOLI Intermembrane phospholipid transport system binding protein MlaB OS=Escherichia coli (strain K12) OX=83333 GN=mlaB PE=1 SV=1
D-tagatose-1,6-bisphosphate aldolase subunit GatY	gatY	P0C8J6	0.0899658	0.876347	-0.0310545	-0.244638	29.4673	28.9918	29.2105	29.0665	29.1974	29.1357	28.9502	29.3975	29.1443	29.4654	17	17	17	55.6	55.6	55.6	30.812	0	323.31	158560000000	13	408	sp|P0C8J6|GATY_ECOLI D-tagatose-1,6-bisphosphate aldolase subunit GatY OS=Escherichia coli (strain K12) OX=83333 GN=gatY PE=1 SV=1
Tail-specific protease	prc	P23865	0.0254776	0.968459	-0.0329582	-0.0737457	25.3024	25.3912	25.5831	25.283	25.9722	25.8064	24.5932	24.0753	25.8854	26.2048	15	15	15	27.6	27.6	27.6	76.662	0	144.46	6114900000	37	54	sp|P23865|PRC_ECOLI Tail-specific protease OS=Escherichia coli (strain K12) OX=83333 GN=prc PE=1 SV=2
Ubiquinone/menaquinone biosynthesis C-methyltransferase UbiE	ubiE	P0A887	0.0281737	0.9638	-0.0341655	-0.0813175	25.4676	24.2503	25.7165	25.3696	24.7235	26.1038	25.1336	24.5862	25.9773	24.8867	10	10	10	46.2	46.2	46.2	28.073	0	246.18	7147900000	14	40	sp|P0A887|UBIE_ECOLI Ubiquinone/menaquinone biosynthesis C-methyltransferase UbiE OS=Escherichia coli (strain K12) OX=83333 GN=ubiE PE=1 SV=1
Peptide deformylase	def	P0A6K3	0.0650745	0.915535	-0.0358089	-0.18103	26.0337	25.7616	25.7532	25.6927	25.3997	25.709	25.5192	26.0803	25.9929	26.3757	8	8	8	39.1	39.1	39.1	19.328	0	62.203	9247000000	8	79	sp|P0A6K3|DEF_ECOLI Peptide deformylase OS=Escherichia coli (strain K12) OX=83333 GN=def PE=1 SV=2
Arginine--tRNA ligase	argS	P11875	0.0243493	0.968288	-0.0376492	-0.0705645	25.2169	25.0487	25.2975	26.0913	23.5581	25.7769	25.8405	26.3518	25.3352	25.845	22	22	22	46.4	46.4	46.4	64.682	0	323.31	7243700000	33	93	sp|P11875|SYR_ECOLI Arginine--tRNA ligase OS=Escherichia coli (strain K12) OX=83333 GN=argS PE=1 SV=1
Ferredoxin--NADP reductase	fpr	P28861	0.0333515	0.954467	-0.0385901	-0.0957426	24.1392	25.1762	23.256	24.207	24.3794	23.6265	24.6731	24.3721	24.7494	23.5987	1	1	1	4.8	4.8	4.8	27.751	0.00067843	3.715	894530000	12	20	sp|P28861|FENR_ECOLI Flavodoxin/ferredoxin--NADP reductase OS=Escherichia coli (strain K12) OX=83333 GN=fpr PE=1 SV=4
Uncharacterized protein YgfK	ygfK	Q46811	0.0101443	0.983963	-0.0397828	-0.029857	23.5561	24.6828	27.335	27.5651	28.8176	24.0464	24.4193	23.7737	26.0729	27.8173	32	32	32	42.5	42.5	42.5	115.58	0	323.31	18959000000	61	135	sp|Q46811|YGFK_ECOLI Putative oxidoreductase YgfK OS=Escherichia coli (strain K12) OX=83333 GN=ygfK PE=1 SV=1
Small heat shock protein IbpA	ibpA	P0C054	0.0533351	0.933934	-0.0405591	-0.150058	26.1433	26.8188	25.6754	25.7857	26.1255	26.3832	25.5916	26.0826	26.6267	26.0687	7	7	7	48.2	48.2	48.2	15.774	0	134.83	9108600000	8	60	sp|P0C054|IBPA_ECOLI Small heat shock protein IbpA OS=Escherichia coli (strain K12) OX=83333 GN=ibpA PE=1 SV=1
Elongation factor Ts	tsf	P0A6P1	0.296258	0.597286	-0.0427019	-0.697041	30.5315	30.8424	30.5267	30.5963	30.691	30.6097	30.689	30.6498	30.6978	30.6643	30	30	30	82	82	82	30.423	0	323.31	233030000000	21	592	sp|P0A6P1|EFTS_ECOLI Elongation factor Ts OS=Escherichia coli (strain K12) OX=83333 GN=tsf PE=1 SV=2
30S ribosomal protein S14	rpsN	P0AG59	0.107824	0.849539	-0.0442608	-0.288705	31.4507	31.4197	31.4454	31.5091	31.6126	31.5726	31.3601	31.6935	30.9673	31.797	12	12	12	76.2	76.2	76.2	11.58	0	323.31	210000000000	2	287	sp|P0AG59|RS14_ECOLI 30S ribosomal protein S14 OS=Escherichia coli (strain K12) OX=83333 GN=rpsN PE=1 SV=2
3,4-dihydroxy-2-butanone 4-phosphate synthase	ribB	P0A7J0	0.0249053	0.967924	-0.0443943	-0.0721331	26.3639	23.1624	23.64	23.37	24.0473	24.0368	24.5743	24.6052	23.9293	23.8778	5	5	5	22.6	22.6	22.6	23.353	0	105.38	2657800000	12	24	sp|P0A7J0|RIBB_ECOLI 3,4-dihydroxy-2-butanone 4-phosphate synthase OS=Escherichia coli (strain K12) OX=83333 GN=ribB PE=1 SV=1
Fructose-1,6-bisphosphatase class 1	fbp	P0A993	0.0932546	0.871665	-0.0444369	-0.252847	26.8081	26.9554	26.7056	26.7216	27.1396	27.0947	26.6273	26.3771	26.6513	27.1626	21	21	21	44.3	44.3	44.3	36.833	0	323.31	24602000000	14	149	sp|P0A993|F16PA_ECOLI Fructose-1,6-bisphosphatase class 1 OS=Escherichia coli (strain K12) OX=83333 GN=fbp PE=1 SV=1
Iron uptake system component EfeO	efeO	P0AB24	0.0578433	0.929823	-0.0444471	-0.16203	23.5316	24.0408	23.9906	24.3158	23.7911	24.401	23.3712	24.7051	23.9949	23.8218	3	3	3	7.5	7.5	7.5	41.137	0	9.3978	621040000	23	14	sp|P0AB24|EFEO_ECOLI Iron uptake system component EfeO OS=Escherichia coli (strain K12) OX=83333 GN=efeO PE=1 SV=1
Carbon starvation protein A	cstA	P15078	0.0212662	0.969157	-0.0457913	-0.0618336	26.1612	24.8715	26.3342	22.9076	24.4363	26.1014	24.7366	26.114	24.5568	24.7414	5	5	5	8.1	8.1	8.1	75.104	0	49.57	2262800000	18	29	sp|P15078|CSTA_ECOLI Peptide transporter CstA OS=Escherichia coli (strain K12) OX=83333 GN=cstA PE=1 SV=3
Putative GTP cyclohydrolase 1 type 2	ybgI	P0AFP6	0.0231311	0.969001	-0.0474478	-0.0671213	25.7997	25.7203	25.427	26.3278	23.8895	26.5002	27.0441	24.424	26.8977	26.4414	6	6	6	40.5	40.5	40.5	26.892	0	228.42	4822800000	10	46	sp|P0AFP6|GCH1L_ECOLI GTP cyclohydrolase 1 type 2 homolog OS=Escherichia coli (strain K12) OX=83333 GN=ybgI PE=1 SV=1
Acetyl-coenzyme A synthetase	acs	P27550	0.166347	0.760982	-0.049895	-0.425349	29.6506	29.3547	29.5487	29.6353	29.9276	29.5563	29.6197	29.6998	29.4116	29.3684	43	43	43	62.7	62.7	62.7	72.093	0	323.31	128070000000	32	632	sp|P27550|ACSA_ECOLI Acetyl-coenzyme A synthetase OS=Escherichia coli (strain K12) OX=83333 GN=acs PE=1 SV=2
Aldehyde dehydrogenase B	aldB	P37685	0.17323	0.755181	-0.0510109	-0.440733	27.2259	27.2554	27.683	27.367	27.4584	27.451	27.3503	27.7004	27.2171	27.4259	14	14	14	33	33	33	56.306	0	323.31	19095000000	20	155	sp|P37685|ALDB_ECOLI Aldehyde dehydrogenase B OS=Escherichia coli (strain K12) OX=83333 GN=aldB PE=1 SV=2
Succinylornithine transaminase	astC	P77581	0.147302	0.79168	-0.0518538	-0.382071	28.0901	27.6996	28.3043	28.0276	28.287	28.1184	28.2198	28.1452	27.8292	27.8941	22	22	22	65.5	65.5	65.5	43.665	0	323.31	28768000000	23	219	sp|P77581|ASTC_ECOLI Succinylornithine transaminase OS=Escherichia coli (strain K12) OX=83333 GN=astC PE=1 SV=1
Bifunctional protein FolD;Methylenetetrahydrofolate dehydrogenase;Methenyltetrahydrofolate cyclohydrolase	folD	P24186	0.0234222	0.969328	-0.0558634	-0.0679451	25.3333	23.7197	25.8172	25.531	23.6008	26.7273	26.3777	23.8415	26.2456	24.1442	8	8	8	44.4	44.4	44.4	31.043	0	98.743	6284300000	11	52	sp|P24186|FOLD_ECOLI Bifunctional protein FolD OS=Escherichia coli (strain K12) OX=83333 GN=folD PE=1 SV=4
Glutathionyl-hydroquinone reductase YqjG	yqjG	P42620	0.0515239	0.934793	-0.0630051	-0.14522	24.6703	23.2851	23.4238	25.1706	24.2337	24.1372	23.8831	24.4809	24.8822	23.5858	9	9	9	42.4	42.4	42.4	37.386	0	76.718	2369900000	17	38	sp|P42620|YQJG_ECOLI Glutathionyl-hydroquinone reductase YqjG OS=Escherichia coli (strain K12) OX=83333 GN=yqjG PE=1 SV=1
3-isopropylmalate dehydratase large subunit	leuC	P0A6A6	0.0715597	0.907122	-0.0679485	-0.197864	25.0406	23.6688	24.3593	23.9559	24.0259	24.7968	24.3791	23.8154	23.9206	25.0068	5	5	5	16.1	16.1	16.1	49.881	0	30.883	608930000	22	14	sp|P0A6A6|LEUC_ECOLI 3-isopropylmalate dehydratase large subunit OS=Escherichia coli (strain K12) OX=83333 GN=leuC PE=1 SV=2
Methylglyoxal synthase	mgsA	P0A731	0.0439737	0.946445	-0.0725287	-0.124874	25.4595	24.9497	24.7978	22.4643	23.8456	24.3369	24.2402	25.2298	24.8065	24.4831	4	4	4	60.5	60.5	60.5	16.918	0	80.201	1932600000	5	34	sp|P0A731|MGSA_ECOLI Methylglyoxal synthase OS=Escherichia coli (strain K12) OX=83333 GN=mgsA PE=1 SV=1
Phosphoenolpyruvate synthase regulatory protein	ppsR	P0A8A4	0.0564603	0.930051	-0.073651	-0.158368	25.4656	23.5479	25.2022	23.8972	25.434	24.464	24.9541	24.31	24.5819	23.8675	4	4	4	21.7	21.7	21.7	31.211	0	60.268	3516400000	14	42	sp|P0A8A4|PSRP_ECOLI Phosphoenolpyruvate synthase regulatory protein OS=Escherichia coli (strain K12) OX=83333 GN=ppsR PE=1 SV=1
Glyceraldehyde-3-phosphate dehydrogenase A	gapA	P0A9B2	0.848287	0.191713	-0.0742653	-1.6297	31.5025	31.3531	31.2819	31.4289	31.4501	31.4736	31.4107	31.4225	31.5489	31.4894	39	39	39	78.2	78.2	78.2	35.532	0	323.31	608300000000	22	1109	sp|P0A9B2|G3P1_ECOLI Glyceraldehyde-3-phosphate dehydrogenase A OS=Escherichia coli (strain K12) OX=83333 GN=gapA PE=1 SV=2
ATP synthase subunit b	atpF	P0ABA0	0.282925	0.614682	-0.076431	-0.670726	27.6827	27.865	27.8075	27.6253	28.0297	28.1332	27.725	27.7268	27.6469	27.6679	18	18	18	73.1	73.1	73.1	17.264	0	323.31	43207000000	10	328	sp|P0ABA0|ATPF_ECOLI ATP synthase subunit b OS=Escherichia coli (strain K12) OX=83333 GN=atpF PE=1 SV=1
Transcriptional regulator SlyA	slyA	P0A8W2	0.0395632	0.950248	-0.0780209	-0.112852	26.9528	24.3929	22.8825	24.0438	24.3999	24.5948	24.8519	25.0623	24.5596	24.4075	6	6	6	54.9	54.9	54.9	16.353	0	58.194	4928500000	8	26	sp|P0A8W2|SLYA_ECOLI Transcriptional regulator SlyA OS=Escherichia coli (strain K12) OX=83333 GN=slyA PE=3 SV=1
Dipeptide transport ATP-binding protein DppF	dppF	P37313	0.143068	0.797396	-0.0805995	-0.372304	26.5178	26.7804	26.5661	26.827	27.1617	26.9287	27.0429	26.165	26.8949	26.3273	11	11	11	40.7	40.7	40.7	37.56	0	260.54	5331900000	16	72	sp|P37313|DPPF_ECOLI Dipeptide transport ATP-binding protein DppF OS=Escherichia coli (strain K12) OX=83333 GN=dppF PE=1 SV=1
Phosphoenolpyruvate carboxylase	ppc	P00864	0.1078	0.848652	-0.0808153	-0.288646	26.2385	26.4546	26.4424	26.2477	26.8898	27.1033	25.8794	25.7311	26.4476	26.5085	32	32	32	46.2	46.2	46.2	99.061	0	323.31	17678000000	50	160	sp|P00864|CAPP_ECOLI Phosphoenolpyruvate carboxylase OS=Escherichia coli (strain K12) OX=83333 GN=ppc PE=1 SV=1
Cyclic pyranopterin monophosphate synthase accessory protein	moaC	P0A738	0.0660266	0.915676	-0.0811391	-0.183514	24.0943	24.0991	24.4241	24.1898	24.7454	24.0941	22.9337	24.3698	25.5242	24.0305	4	4	4	21.1	21.1	21.1	17.467	0	19.985	699500000	9	9	sp|P0A738|MOAC_ECOLI Cyclic pyranopterin monophosphate synthase OS=Escherichia coli (strain K12) OX=83333 GN=moaC PE=1 SV=2
Peptide chain release factor 3	prfC	P0A7I4	0.0946708	0.870712	-0.0829295	-0.256369	25.2182	26.4455	25.6603	25.0649	25.5245	25.9781	25.1885	26.1545	25.9856	25.2496	21	21	21	43.1	43.1	43.1	59.573	0	323.31	9130400000	26	73	sp|P0A7I4|RF3_ECOLI Peptide chain release factor RF3 OS=Escherichia coli (strain K12) OX=83333 GN=prfC PE=1 SV=2
Modulator of FtsH protease HflC	hflC	P0ABC3	0.270842	0.629254	-0.0830277	-0.646608	26.5565	26.8819	26.7318	26.6832	26.9567	26.8856	26.3366	26.8428	26.8492	26.9074	18	18	18	63.2	63.2	63.2	37.649	0	323.31	14168000000	18	93	sp|P0ABC3|HFLC_ECOLI Modulator of FtsH protease HflC OS=Escherichia coli (strain K12) OX=83333 GN=hflC PE=1 SV=1
Phosphoribosylamine--glycine ligase	purD	P15640	0.0593314	0.928327	-0.0879938	-0.165961	24.8639	23.587	25.3757	25.551	25.3069	24.4052	25.5768	25.5979	23.616	25.0916	8	8	8	28.2	28.2	28.2	45.94	0	79.267	3268800000	22	44	sp|P15640|PUR2_ECOLI Phosphoribosylamine--glycine ligase OS=Escherichia coli (strain K12) OX=83333 GN=purD PE=1 SV=2
Tryptophan synthase alpha chain	trpA	P0A877	0.0872352	0.879191	-0.0904727	-0.237789	25.2463	25.1466	25.7548	23.756	25.2668	25.2544	25.111	25.2517	25.1308	24.3836	4	4	4	23.5	23.5	23.5	28.724	0	63.907	3592600000	15	35	sp|P0A877|TRPA_ECOLI Tryptophan synthase alpha chain OS=Escherichia coli (strain K12) OX=83333 GN=trpA PE=1 SV=1
Phosphoribosylglycinamide formyltransferase	purN	P08179	0.0716498	0.907835	-0.0918326	-0.198096	24.8192	23.7563	24.5411	23.9614	24.1227	23.4047	24.8032	23.4477	25.1944	25.1955	4	4	4	25	25	25	23.238	0	18.96	1566800000	11	16	sp|P08179|PUR3_ECOLI Phosphoribosylglycinamide formyltransferase OS=Escherichia coli (strain K12) OX=83333 GN=purN PE=1 SV=1
Pyruvate dehydrogenase E1 component	aceE	P0AFG8	0.156271	0.778331	-0.092116	-0.402584	29.4585	29.4546	29.14	28.7847	29.1649	29.5742	28.894	28.8799	29.75	29.5463	78	78	78	78.5	78.5	78.5	99.667	0	323.31	365310000000	47	1083	sp|P0AFG8|ODP1_ECOLI Pyruvate dehydrogenase E1 component OS=Escherichia coli (strain K12) OX=83333 GN=aceE PE=1 SV=2
Chromosomal replication initiator protein DnaA	dnaA	P03004	0.11427	0.839431	-0.0925303	-0.304315	24.3162	24.2044	24.9382	24.473	23.6246	24.6456	25.0298	25.0967	24.3399	24.7162	9	9	9	22.3	22.3	22.3	52.55	0	35.251	1530400000	31	29	sp|P03004|DNAA_ECOLI Chromosomal replication initiator protein DnaA OS=Escherichia coli (strain K12) OX=83333 GN=dnaA PE=1 SV=2
D-amino acid dehydrogenase	dadA	P0A6J5	0.18561	0.741917	-0.0925608	-0.468083	27.6255	27.2127	28.0365	27.5118	28.0499	28.0445	27.5902	27.4996	27.5403	27.4107	15	15	15	41.4	41.4	41.4	47.607	0	298.27	24885000000	24	204	sp|P0A6J5|DADA_ECOLI D-amino acid dehydrogenase OS=Escherichia coli (strain K12) OX=83333 GN=dadA PE=1 SV=1
Transcriptional repressor NrdR	nrdR	P0A8D0	0.0387203	0.948009	-0.0952301	-0.110542	26.0368	24.4001	22.6981	26.1148	24.6028	23.6167	26.0258	24.8933	26.435	23.8727	3	3	3	30.2	30.2	30.2	17.229	0	68.688	2891400000	8	22	sp|P0A8D0|NRDR_ECOLI Transcriptional repressor NrdR OS=Escherichia coli (strain K12) OX=83333 GN=nrdR PE=1 SV=1
UPF0092 membrane protein YajC	yajC	P0ADZ7	0.195842	0.729498	-0.0953075	-0.490385	27.5911	26.7844	27.838	27.1125	27.4656	27.6034	27.3102	27.3422	27.4029	27.4365	6	6	6	32.7	32.7	32.7	11.887	0	323.31	13545000000	4	83	sp|P0ADZ7|YAJC_ECOLI Sec translocon accessory complex subunit YajC OS=Escherichia coli (strain K12) OX=83333 GN=yajC PE=1 SV=1
Nicotinate-nucleotide pyrophosphorylase [carboxylating]	nadC	P30011	0.0714736	0.906361	-0.0990534	-0.197642	22.2399	24.0088	24.9336	23.8197	23.9039	23.0129	23.8766	23.9036	23.9586	24.4418	6	6	6	27.9	27.9	27.9	32.762	0	46.838	1550800000	16	19	sp|P30011|NADC_ECOLI Nicotinate-nucleotide pyrophosphorylase [carboxylating] OS=Escherichia coli (strain K12) OX=83333 GN=nadC PE=3 SV=7
D-galactose-binding periplasmic protein	mglB	P0AEE5	0.861708	0.186824	-0.099572	-1.65026	29.3896	29.4428	29.302	29.5053	29.5603	29.4768	29.6098	29.5762	29.3383	29.4955	34	34	34	78.3	78.3	78.3	35.712	0	323.31	119990000000	23	465	sp|P0AEE5|DGAL_ECOLI D-galactose-binding periplasmic protein OS=Escherichia coli (strain K12) OX=83333 GN=mglB PE=1 SV=1
Putative ribosome biogenesis GTPase RsgA	rsgA	P39286	0.196268	0.730479	-0.101646	-0.491308	24.1437	24.4056	24.6913	24.1872	24.055	24.4687	24.0849	24.4357	24.7585	24.9488	7	7	7	34.3	34.3	34.3	39.193	0	53.069	1846300000	21	15	sp|P39286|RSGA_ECOLI Small ribosomal subunit biogenesis GTPase RsgA OS=Escherichia coli (strain K12) OX=83333 GN=rsgA PE=1 SV=2
Acetyltransferase YpeA	ypeA	P76539	0.102774	0.856947	-0.10229	-0.27637	24.6812	23.6353	23.7678	24.6368	24.2427	23.9914	24.5797	24.8737	24.7195	23.2882	1	1	1	9.9	9.9	9.9	16.311	0	45.748	980540000	8	8	sp|P76539|YPEA_ECOLI Acetyltransferase YpeA OS=Escherichia coli (strain K12) OX=83333 GN=ypeA PE=1 SV=2
Molecular chaperone Hsp31 and glyoxalase 3	hchA	P31658	0.442543	0.454692	-0.102643	-0.968928	27.5197	27.2628	27.0413	27.3046	27.161	27.3503	27.503	27.3129	27.4302	27.5511	15	15	15	53.4	53.4	53.4	31.19	0	323.31	36569000000	11	169	sp|P31658|HCHA_ECOLI Protein/nucleic acid deglycase 1 OS=Escherichia coli (strain K12) OX=83333 GN=hchA PE=1 SV=3
Cysteine desulfurase IscS	iscS	P0A6B7	0.583731	0.339286	-0.104196	-1.21011	28.1578	27.8187	28.104	27.7952	28.0994	28.1518	28.0069	28.1674	28.0642	27.9488	28	28	28	62.4	62.4	62.4	45.089	0	323.31	55029000000	23	325	sp|P0A6B7|ISCS_ECOLI Cysteine desulfurase IscS OS=Escherichia coli (strain K12) OX=83333 GN=iscS PE=1 SV=1
GMP reductase	guaC	P60560	0.479603	0.419781	-0.107657	-1.03387	26.5443	26.5702	26.5199	26.1605	26.4706	26.6958	26.419	26.424	26.7336	26.5953	7	7	7	21.3	21.3	21.3	37.383	0	127.94	11025000000	14	91	sp|P60560|GUAC_ECOLI GMP reductase OS=Escherichia coli (strain K12) OX=83333 GN=guaC PE=1 SV=1
Acylphosphatase	yccX	P0AB65	0.104665	0.853913	-0.11094	-0.281	25.7725	24.0287	25.4143	25.4249	25.3241	24.3788	25.6671	25.0821	25.5103	25.6638	3	3	3	22.8	22.8	22.8	10.3	0	25.9	2240700000	6	28	sp|P0AB65|ACYP_ECOLI Acylphosphatase OS=Escherichia coli (strain K12) OX=83333 GN=yccX PE=1 SV=1
Uncharacterized oxidoreductase YhhX	yhhX	P46853	0.0774419	0.896993	-0.111843	-0.212969	24.3072	25.3158	24.3605	23.5007	25.0213	23.8259	23.9945	24.4219	25.9246	23.7092	7	7	7	30.7	30.7	30.7	38.765	0	135.67	3157500000	19	30	sp|P46853|YHHX_ECOLI Uncharacterized oxidoreductase YhhX OS=Escherichia coli (strain K12) OX=83333 GN=yhhX PE=1 SV=1
50S ribosomal protein L33	rpmG	P0A7N9	0.332752	0.560705	-0.113313	-0.76759	28.9122	29.2272	28.9914	28.9164	28.8608	28.8272	28.9975	29.4091	29.2422	29.4138	9	9	9	72.7	72.7	72.7	6.3715	0	323.31	175990000000	1	294	sp|P0A7N9|RL33_ECOLI 50S ribosomal protein L33 OS=Escherichia coli (strain K12) OX=83333 GN=rpmG PE=1 SV=2
DNA gyrase subunit A	gyrA	P0AES4	0.204284	0.720677	-0.118131	-0.508592	26.365	26.2643	26.7756	26.1832	26.5372	27.0218	26.5861	25.8779	26.816	26.2519	41	41	41	46.5	46.5	46.5	96.962	0	323.31	36636000000	42	278	sp|P0AES4|GYRA_ECOLI DNA gyrase subunit A OS=Escherichia coli (strain K12) OX=83333 GN=gyrA PE=1 SV=1
Copper-exporting P-type ATPase A	copA	Q59385	0.0894509	0.876401	-0.119914	-0.243349	24.6546	23.9008	25.2114	23.4284	24.5696	24.3126	23.7597	24.8969	23.4669	25.5066	13	13	13	24.8	24.8	24.8	87.872	0	266.19	3803000000	34	45	sp|Q59385|COPA_ECOLI Copper-exporting P-type ATPase OS=Escherichia coli (strain K12) OX=83333 GN=copA PE=1 SV=4
Malate synthase G	glcB	P37330	0.299811	0.594912	-0.122607	-0.704004	28.8735	28.9708	29.1191	28.9807	29.606	28.8989	28.7073	29.3925	28.9772	29.0699	29	29	29	42.7	42.7	42.7	80.488	0	323.31	49600000000	33	224	sp|P37330|MASZ_ECOLI Malate synthase G OS=Escherichia coli (strain K12) OX=83333 GN=glcB PE=1 SV=3
CDP-diacylglycerol--serine O-phosphatidyltransferase	pssA	P23830	0.118295	0.833883	-0.131017	-0.313989	24.7384	23.725	24.8682	24.6928	24.5871	24.5882	25.1575	24.5711	23.4179	25.501	7	7	7	24.4	24.4	24.4	52.801	0	32.807	1608400000	24	16	sp|P23830|PSS_ECOLI CDP-diacylglycerol--serine O-phosphatidyltransferase OS=Escherichia coli (strain K12) OX=83333 GN=pssA PE=1 SV=2
50S ribosomal protein L22	rplV	P61175	0.425113	0.467237	-0.133856	-0.937907	31.4106	31.3	31.4667	31.523	31.4399	31.257	31.4838	31.4483	31.6942	32.0305	22	22	22	78.2	78.2	78.2	12.226	0	323.31	623050000000	5	683	sp|P61175|RL22_ECOLI 50S ribosomal protein L22 OS=Escherichia coli (strain K12) OX=83333 GN=rplV PE=1 SV=1
DNA gyrase inhibitor	sbmC	P33012	0.169604	0.759465	-0.136892	-0.432644	24.4558	24.1528	24.8707	23.4043	24.8331	24.4978	24.6608	23.9256	23.8588	24.3705	3	3	3	18.5	18.5	18.5	18.081	0	198.16	1979500000	6	15	sp|P33012|SBMC_ECOLI DNA gyrase inhibitor OS=Escherichia coli (strain K12) OX=83333 GN=sbmC PE=1 SV=1
Isocitrate lyase	aceA	P0A9G6	0.502473	0.402353	-0.137088	-1.07332	32.7625	32.9131	32.9068	32.8502	33.2887	32.9321	33.0828	33.2083	32.8145	32.6448	33	33	33	78.3	78.3	78.3	47.521	0	323.31	842110000000	22	1025	sp|P0A9G6|ACEA_ECOLI Isocitrate lyase OS=Escherichia coli (strain K12) OX=83333 GN=aceA PE=1 SV=1
NH(3)-dependent NAD(+) synthetase	nadE	P18843	0.430603	0.463742	-0.141156	-0.947713	27.1033	27.2263	27.0245	27.0567	27.5076	27.2829	27.3964	26.8072	26.9924	27.4766	10	10	10	38.2	38.2	38.2	30.636	0	183	13367000000	18	102	sp|P18843|NADE_ECOLI NH(3)-dependent NAD(+) synthetase OS=Escherichia coli (strain K12) OX=83333 GN=nadE PE=1 SV=2
Aspartate aminotransferase	aspC	P00509	0.279989	0.618075	-0.1425	-0.664889	27.1169	27.0646	28.1563	27.7021	27.7048	27.8252	27.631	27.5919	27.6981	27.464	28	28	28	64.1	64.1	64.1	43.573	0	323.31	64834000000	24	298	sp|P00509|AAT_ECOLI Aspartate aminotransferase OS=Escherichia coli (strain K12) OX=83333 GN=aspC PE=1 SV=1
Protein YgiW	ygiW	P0ADU5	0.303271	0.590016	-0.146404	-0.710763	29.3182	28.6347	28.586	29.17	28.8837	28.7342	29.1563	29.5647	29.0339	29.0689	7	7	7	53.8	53.8	53.8	14.011	0	323.31	45027000000	6	120	sp|P0ADU5|YGIW_ECOLI Protein YgiW OS=Escherichia coli (strain K12) OX=83333 GN=ygiW PE=1 SV=1
UvrABC system protein A	uvrA	P0A698	0.203483	0.721116	-0.148704	-0.506871	24.9917	25.3674	24.7497	24.9564	24.5307	25.5774	25.645	24.4335	25.3571	25.4464	14	14	14	17.1	17.1	17.1	103.87	0	114.64	4321500000	46	50	sp|P0A698|UVRA_ECOLI UvrABC system protein A OS=Escherichia coli (strain K12) OX=83333 GN=uvrA PE=1 SV=1
3-methyl-2-oxobutanoate hydroxymethyltransferase	panB	P31057	0.68461	0.271646	-0.149352	-1.37394	27.1048	27.302	26.8348	26.9283	27.1908	27.2492	26.9617	27.2904	27.1056	27.3534	11	11	11	44.7	44.7	44.7	28.237	0	233.17	12717000000	7	59	sp|P31057|PANB_ECOLI 3-methyl-2-oxobutanoate hydroxymethyltransferase OS=Escherichia coli (strain K12) OX=83333 GN=panB PE=1 SV=1
Queuine tRNA-ribosyltransferase	tgt	P0A847	0.552109	0.362491	-0.152868	-1.15746	26.8171	27.0449	26.76	26.6795	26.9212	26.9749	26.5653	27.0447	27.1771	27.1864	11	11	11	38.4	38.4	38.4	42.593	0	194.09	5815400000	24	50	sp|P0A847|TGT_ECOLI Queuine tRNA-ribosyltransferase OS=Escherichia coli (strain K12) OX=83333 GN=tgt PE=1 SV=1
Phosphoserine aminotransferase	serC	P23721	0.69506	0.266175	-0.153045	-1.3906	26.7468	26.4302	26.9325	26.6859	27.0872	26.9425	26.6751	26.7822	26.7967	26.8276	16	16	16	50	50	50	39.783	0	259.34	9505900000	18	80	sp|P23721|SERC_ECOLI Phosphoserine aminotransferase OS=Escherichia coli (strain K12) OX=83333 GN=serC PE=1 SV=4
Phenylalanine--tRNA ligase alpha subunit	pheS	P08312	1.16315	0.111379	-0.155952	-2.10238	26.7584	26.9085	26.8136	26.7036	27.0323	26.7078	26.9803	26.9209	27.0125	27.0579	21	21	21	64.5	64.5	64.5	36.831	0	311.36	23683000000	20	140	sp|P08312|SYFA_ECOLI Phenylalanine--tRNA ligase alpha subunit OS=Escherichia coli (strain K12) OX=83333 GN=pheS PE=1 SV=2
Cytochrome bd-I ubiquinol oxidase subunit 1	cydA	P0ABJ9	0.356163	0.536243	-0.155962	-0.811801	28.5798	28.7082	28.2484	28.0343	28.4983	28.5308	28.2744	28.2224	28.9747	28.7912	21	21	21	25.7	25.7	25.7	58.204	0	323.31	79748000000	16	277	sp|P0ABJ9|CYDA_ECOLI Cytochrome bd-I ubiquinol oxidase subunit 1 OS=Escherichia coli (strain K12) OX=83333 GN=cydA PE=1 SV=1
Protein QmcA	qmcA	P0AA53	0.124934	0.824356	-0.158102	-0.329817	25.0277	23.2954	25.0593	23.5078	24.6096	23.8193	24.4606	23.9061	25.3882	24.1	10	10	10	32.5	32.5	32.5	33.743	0	123.47	2298100000	15	17	sp|P0AA53|QMCA_ECOLI Protein QmcA OS=Escherichia coli (strain K12) OX=83333 GN=qmcA PE=1 SV=1
Phenylalanine--tRNA ligase beta subunit	pheT	P07395	0.442692	0.455827	-0.164382	-0.969192	28.4526	28.0485	28.5258	28.0903	28.6658	28.5899	27.9625	28.2856	28.5136	28.6447	34	34	34	43.3	43.3	43.3	87.377	0	323.31	40164000000	38	257	sp|P07395|SYFB_ECOLI Phenylalanine--tRNA ligase beta subunit OS=Escherichia coli (strain K12) OX=83333 GN=pheT PE=1 SV=2
Protein ElaB	elaB	P0AEH5	0.592062	0.333259	-0.164669	-1.22387	28.3476	28.6657	28.4585	28.7015	28.7204	28.3772	28.7518	29.0845	28.6995	28.6146	7	7	7	81.2	81.2	81.2	11.306	0	323.31	29277000000	6	139	sp|P0AEH5|ELAB_ECOLI Protein ElaB OS=Escherichia coli (strain K12) OX=83333 GN=elaB PE=1 SV=1
Acetolactate synthase isozyme 1 large subunit	ilvB	P08142	0.401879	0.490086	-0.16498	-0.896047	25.5552	25.7842	26.2289	26.0326	26.5621	26.151	25.8591	26.0682	25.9849	25.7659	10	10	10	32.9	32.9	32.9	60.44	0	169.82	7953300000	23	89	sp|P08142|ILVB_ECOLI Acetolactate synthase isozyme 1 large subunit OS=Escherichia coli (strain K12) OX=83333 GN=ilvB PE=1 SV=1
DNA-directed RNA polymerase subunit omega	rpoZ	P0A800	0.511884	0.396959	-0.166047	-1.08942	27.4089	27.7262	27.9171	27.8696	27.4672	27.9505	27.8246	27.9098	28.084	28.1429	6	6	6	83.5	83.5	83.5	10.236	0	323.31	12981000000	7	86	sp|P0A800|RPOZ_ECOLI DNA-directed RNA polymerase subunit omega OS=Escherichia coli (strain K12) OX=83333 GN=rpoZ PE=1 SV=1
2,3-bisphosphoglycerate-independent phosphoglycerate mutase	gpmI	P37689	0.185371	0.741585	-0.166943	-0.467557	24.8274	23.3087	23.3247	24.0177	24.3868	23.9367	24.0244	23.5493	24.6589	23.6633	12	12	12	29.4	29.4	29.4	56.193	0	163.58	2528900000	25	44	sp|P37689|GPMI_ECOLI 2,3-bisphosphoglycerate-independent phosphoglycerate mutase OS=Escherichia coli (strain K12) OX=83333 GN=gpmI PE=1 SV=1
Valine--tRNA ligase	valS	P07118	0.363426	0.528957	-0.176235	-0.825365	26.6834	26.6893	27.0493	26.3315	27.0184	26.8066	26.2367	26.994	26.8439	27.288	44	44	44	49.3	49.3	49.3	108.19	0	323.31	38360000000	56	291	sp|P07118|SYV_ECOLI Valine--tRNA ligase OS=Escherichia coli (strain K12) OX=83333 GN=valS PE=1 SV=2
GMP synthase [glutamine-hydrolyzing]	guaA	P04079	0.880516	0.179753	-0.177819	-1.67899	26.6672	26.5332	26.7742	26.3519	26.7397	27.0136	26.6047	26.6112	26.8297	26.7579	30	30	30	62.7	62.7	62.7	58.679	0	323.31	27150000000	31	233	sp|P04079|GUAA_ECOLI GMP synthase [glutamine-hydrolyzing] OS=Escherichia coli (strain K12) OX=83333 GN=guaA PE=1 SV=1
Protein YceI	yceI	P0A8X2	0.0953402	0.870356	-0.179341	-0.258031	25.7041	24.1262	22.4787	25.8951	24.9694	25.0616	24.8865	23.9672	24.0817	25.4158	2	2	2	11.5	11.5	11.5	20.912	0	8.1926	1639700000	12	18	sp|P0A8X2|YCEI_ECOLI Protein YceI OS=Escherichia coli (strain K12) OX=83333 GN=yceI PE=1 SV=1
Aldehyde reductase Ahr	ahr	P27250	0.200143	0.726461	-0.180068	-0.499683	25.5679	25.4911	24.9802	25.479	24.1958	25.8111	25.9199	25.8897	25.659	25.8824	6	6	6	20.6	20.6	20.6	36.501	0	188.34	4266200000	13	47	sp|P27250|AHR_ECOLI Aldehyde reductase Ahr OS=Escherichia coli (strain K12) OX=83333 GN=ahr PE=1 SV=2
Uncharacterized ABC transporter ATP-binding protein YbiT	ybiT	P0A9U3	0.122824	0.826408	-0.180603	-0.324802	25.1369	22.9231	25.6175	25.4004	24.5033	25.2323	25.6861	24.5377	25.2387	24.5023	13	13	13	35.5	35.5	35.5	59.857	0	147.55	4820500000	29	48	sp|P0A9U3|YBIT_ECOLI Probable ATP-binding protein YbiT OS=Escherichia coli (strain K12) OX=83333 GN=ybiT PE=1 SV=1
Aminomethyltransferase	gcvT	P27248	0.76449	0.227759	-0.182005	-1.50004	28.0992	28.2263	28.7339	28.388	28.6106	28.388	28.4303	28.6219	28.5876	28.6247	12	12	12	48.4	48.4	48.4	40.146	0	323.31	46057000000	16	166	sp|P27248|GCST_ECOLI Aminomethyltransferase OS=Escherichia coli (strain K12) OX=83333 GN=gcvT PE=1 SV=3
Acid stress chaperone HdeB	hdeB	P0AET2	0.54301	0.369474	-0.18347	-1.14218	28.5713	27.8431	28.0309	28.0036	28.3176	28.5158	28.4225	28.3417	28.2307	27.9458	4	4	4	45.4	45.4	45.4	12.043	0	230.68	11345000000	6	76	sp|P0AET2|HDEB_ECOLI Acid stress chaperone HdeB OS=Escherichia coli (strain K12) OX=83333 GN=hdeB PE=1 SV=1
30S ribosomal protein S3	rpsC	P0A7V3	0.906752	0.173441	-0.185218	-1.71891	30.4126	30.0313	30.242	30.3145	30.4095	30.5539	30.3764	30.1494	30.4814	30.6412	28	28	28	83.3	83.3	83.3	25.983	0	323.31	248250000000	12	633	sp|P0A7V3|RS3_ECOLI 30S ribosomal protein S3 OS=Escherichia coli (strain K12) OX=83333 GN=rpsC PE=1 SV=2
Ribonucleoside-diphosphate reductase 1 subunit alpha	nrdA	P00452	0.428446	0.465318	-0.18587	-0.943865	25.6311	26.0056	25.8693	25.492	25.5385	26.3331	25.7846	25.5871	26.1683	26.2006	23	23	23	29.6	29.6	29.6	85.774	0	322.83	13515000000	40	121	sp|P00452|RIR1_ECOLI Ribonucleoside-diphosphate reductase 1 subunit alpha OS=Escherichia coli (strain K12) OX=83333 GN=nrdA PE=1 SV=2
D-ribose-binding periplasmic protein	rbsB	P02925	1.14088	0.115732	-0.188885	-2.06939	29.6514	29.4862	29.4719	29.4879	29.692	29.5217	29.7552	30.0112	29.6141	29.6853	24	24	24	76.4	76.4	76.4	30.95	0	323.31	91356000000	15	357	sp|P02925|RBSB_ECOLI Ribose import binding protein RbsB OS=Escherichia coli (strain K12) OX=83333 GN=rbsB PE=1 SV=1
Ketol-acid reductoisomerase	ilvC	P05793	0.267535	0.632969	-0.188939	-0.63996	23.7238	23.9376	25.259	23.9916	24.2811	24.5761	24.5095	24.1252	24.6826	24.3273	8	8	8	25.9	25.9	25.9	54.068	0	18.427	973410000	32	11	sp|P05793|ILVC_ECOLI Ketol-acid reductoisomerase (NADP(+)) OS=Escherichia coli (strain K12) OX=83333 GN=ilvC PE=1 SV=4
30S ribosomal protein S9	rpsI	P0A7X3	0.618714	0.316686	-0.192531	-1.26759	30.1478	30.3497	29.5635	30.3117	30.1903	30.1862	30.3112	30.2426	30.4209	30.3631	15	15	15	73.1	73.1	73.1	14.856	0	292.85	163050000000	6	326	sp|P0A7X3|RS9_ECOLI 30S ribosomal protein S9 OS=Escherichia coli (strain K12) OX=83333 GN=rpsI PE=1 SV=2
Protein CsiD	csiD	P76621	0.794046	0.21576	-0.193515	-1.54605	27.2266	27.3186	27.3668	27.5007	27.6576	27.5296	27.667	27.8336	27.4114	27.1807	22	22	22	78.2	78.2	78.2	37.36	0	323.31	22765000000	18	174	sp|P76621|GLAH_ECOLI Glutarate 2-hydroxylase OS=Escherichia coli (strain K12) OX=83333 GN=glaH PE=1 SV=2
LOG family protein YgdH	ygdH	P0ADR8	0.178109	0.751257	-0.193982	-0.451561	25.272	25.7631	23.7091	25.1256	24.4828	25.2595	25.3315	24.688	25.8214	25.3853	16	16	16	38.5	38.5	38.5	50.971	0	291.89	10841000000	24	87	sp|P0ADR8|PPNN_ECOLI Pyrimidine/purine nucleotide 5-monophosphate nucleosidase OS=Escherichia coli (strain K12) OX=83333 GN=ppnN PE=1 SV=1
UPF0381 protein YfcZ	yfcZ	P0AD33	0.159576	0.772204	-0.195686	-0.410083	25.4969	24.624	22.9947	23.9249	24.3547	24.8601	25.0618	24.4792	24.0899	23.8891	3	3	3	21.3	21.3	21.3	10.318	0	31.775	2616700000	5	15	sp|P0AD33|YFCZ_ECOLI UPF0381 protein YfcZ OS=Escherichia coli (strain K12) OX=83333 GN=yfcZ PE=3 SV=1
Tryptophanase	tnaA	P0A853	0.903118	0.174276	-0.198502	-1.71339	31.7547	32.0349	31.9856	31.6375	32.1178	32.0869	31.8737	31.8161	32.2765	32.139	57	57	57	66.5	66.5	66.5	52.773	0	323.31	1711700000000	23	1800	sp|P0A853|TNAA_ECOLI Tryptophanase OS=Escherichia coli (strain K12) OX=83333 GN=tnaA PE=1 SV=1
NADH dehydrogenase	ndh	P00393	0.131553	0.81429	-0.199244	-0.345449	25.4087	23.7731	25.2712	24.368	25.5412	25.534	24.3694	23.8177	24.0201	26.1446	14	14	14	39.9	39.9	39.9	47.358	0	323.31	7160200000	27	57	sp|P00393|NDH_ECOLI Type II NADH:quinone oxidoreductase OS=Escherichia coli (strain K12) OX=83333 GN=ndh PE=1 SV=2
Ribosome-binding ATPase YchF	ychF	P0ABU2	1.34119	0.0767882	-0.202592	-2.36524	26.9017	26.8286	27.1547	26.959	27.2629	27.2979	27.0132	27.0345	27.2703	27.1027	14	14	14	51.5	51.5	51.5	39.667	0	323.31	17111000000	21	114	sp|P0ABU2|YCHF_ECOLI Ribosome-binding ATPase YchF OS=Escherichia coli (strain K12) OX=83333 GN=ychF PE=1 SV=2
Coenzyme A biosynthesis bifunctional protein CoaBC;Phosphopantothenoylcysteine decarboxylase;Phosphopantothenate--cysteine ligase	coaBC	P0ABQ0	0.149417	0.788325	-0.206506	-0.38693	24.1636	25.0008	25.7191	23.0786	25.7021	24.3881	24.7139	23.9957	24.7154	24.667	9	9	9	32.5	32.5	32.5	43.438	0	165.65	3939100000	16	33	sp|P0ABQ0|COABC_ECOLI Coenzyme A biosynthesis bifunctional protein CoaBC OS=Escherichia coli (strain K12) OX=83333 GN=coaBC PE=1 SV=2
30S ribosomal protein S5	rpsE	P0A7W1	1.02647	0.140455	-0.207577	-1.89917	30.4529	30.4917	30.1072	30.664	30.5517	30.5601	30.586	30.5867	30.6841	30.8505	28	28	28	95.8	95.8	95.8	17.603	0	323.31	333550000000	11	623	sp|P0A7W1|RS5_ECOLI 30S ribosomal protein S5 OS=Escherichia coli (strain K12) OX=83333 GN=rpsE PE=1 SV=2
DNA helicase II	uvrD	P03018	0.312454	0.582157	-0.208256	-0.728609	24.1628	24.8527	23.7438	23.8584	23.9695	24.7327	23.9479	24.2058	24.9425	24.3775	4	4	4	6.9	6.9	6.9	81.989	0	48.631	444910000	38	13	sp|P03018|UVRD_ECOLI DNA helicase II OS=Escherichia coli (strain K12) OX=83333 GN=uvrD PE=1 SV=1
Putative glucose-6-phosphate 1-epimerase	yeaD	P39173	1.68388	0.040292	-0.211937	-2.87383	25.9043	25.8296	26.0723	26.0556	26.2402	26.0718	26.0529	26.1207	26.2456	26.333	7	7	7	25.2	25.2	25.2	32.666	0	70.761	5337900000	14	48	sp|P39173|YEAD_ECOLI Putative glucose-6-phosphate 1-epimerase OS=Escherichia coli (strain K12) OX=83333 GN=yeaD PE=1 SV=2
30S ribosomal protein S7	rpsG	P02359	1.22007	0.100592	-0.214634	-2.18653	30.5797	30.7793	30.5974	30.4764	30.982	30.8284	30.5424	30.7227	30.9269	30.9349	29	29	29	90.5	90.5	90.5	20.019	0	323.31	479750000000	9	802	sp|P02359|RS7_ECOLI 30S ribosomal protein S7 OS=Escherichia coli (strain K12) OX=83333 GN=rpsG PE=1 SV=3
Fumarate reductase iron-sulfur subunit	frdB	P0AC47	0.547164	0.366547	-0.215713	-1.14916	25.8091	25.6121	25.5474	25.8505	25.717	26.2758	25.3437	26.0946	26.2024	25.8893	5	5	5	27.9	27.9	27.9	27.123	0	323.31	6924200000	10	53	sp|P0AC47|FRDB_ECOLI Fumarate reductase iron-sulfur subunit OS=Escherichia coli (strain K12) OX=83333 GN=frdB PE=1 SV=2
2-oxoglutarate dehydrogenase E1 component	sucA	P0AFG3	0.871425	0.182651	-0.216386	-1.66512	28.8689	28.747	29.1493	28.6755	29.0897	29.3477	28.9297	28.7847	29.1791	29.1283	52	52	52	56.6	56.6	56.6	105.06	0	323.31	153000000000	48	681	sp|P0AFG3|ODO1_ECOLI 2-oxoglutarate dehydrogenase E1 component OS=Escherichia coli (strain K12) OX=83333 GN=sucA PE=1 SV=1
Riboflavin synthase	ribC	P0AFU8	1.28226	0.0864746	-0.217752	-2.27831	26.6516	26.9565	26.5425	26.9044	26.9261	27.1338	26.8923	26.9788	27.0855	26.8724	7	7	7	44.6	44.6	44.6	23.445	0	149.33	7851100000	11	55	sp|P0AFU8|RISA_ECOLI Riboflavin synthase OS=Escherichia coli (strain K12) OX=83333 GN=ribC PE=1 SV=1
Pyruvate kinase II	pykA	P21599	1.03368	0.138561	-0.220039	-1.90995	27.0734	26.7974	27.1509	26.9808	27.4845	27.4421	27.0577	27.1106	27.0629	27.166	22	22	22	64.8	64.8	64.8	51.357	0	323.31	27811000000	25	199	sp|P21599|KPYK2_ECOLI Pyruvate kinase II OS=Escherichia coli (strain K12) OX=83333 GN=pykA PE=1 SV=3
NAD-dependent dihydropyrimidine dehydrogenase subunit PreA	preA	P25889	0.279633	0.617922	-0.221037	-0.664181	24.3015	24.2094	23.954	24.34	25.1254	25.042	24.688	24.2318	23.9148	23.5317	15	15	15	46	46	46	45.068	0	323.31	9167200000	17	57	sp|P25889|PREA_ECOLI NAD-dependent dihydropyrimidine dehydrogenase subunit PreA OS=Escherichia coli (strain K12) OX=83333 GN=preA PE=1 SV=3
Oligopeptidase A	prlC	P27298	1.01759	0.141629	-0.222658	-1.8859	26.6409	26.6179	26.7036	26.3878	26.7806	27.0475	26.6044	26.5609	26.8386	27.0293	28	28	28	45	45	45	77.166	0	323.31	29964000000	36	221	sp|P27298|OPDA_ECOLI Oligopeptidase A OS=Escherichia coli (strain K12) OX=83333 GN=prlC PE=3 SV=3
Lipid A export ATP-binding/permease protein MsbA	msbA	P60752	0.408005	0.483742	-0.225726	-0.907144	23.5262	24.3611	24.5145	24.1139	24.2017	24.1143	24.9709	24.0444	24.5739	24.2227	5	5	5	8.4	8.4	8.4	64.46	0	16.956	1498800000	29	11	sp|P60752|MSBA_ECOLI ATP-dependent lipid A-core flippase OS=Escherichia coli (strain K12) OX=83333 GN=msbA PE=1 SV=1
Dihydrolipoyl dehydrogenase	lpdA	P0A9P0	0.907657	0.173311	-0.227572	-1.72028	29.2844	28.6558	29.0829	29.042	29.393	29.3343	29.0798	29.0071	29.2872	29.3615	41	41	41	70.5	70.5	70.5	50.688	0	323.31	228840000000	22	672	sp|P0A9P0|DLDH_ECOLI Dihydrolipoyl dehydrogenase OS=Escherichia coli (strain K12) OX=83333 GN=lpdA PE=1 SV=2
Penicillin-binding protein activator LpoB	lpoB	P0AB38	1.81791	0.0330833	-0.230659	-3.07601	25.6553	25.6119	25.6741	25.8218	25.8975	25.9635	25.6781	26.037	25.9437	26.0086	6	6	6	37.1	37.1	37.1	22.515	0	238.16	4748200000	8	46	sp|P0AB38|LPOB_ECOLI Penicillin-binding protein activator LpoB OS=Escherichia coli (strain K12) OX=83333 GN=lpoB PE=1 SV=1
Acetylornithine deacetylase	argE	P23908	0.320169	0.572492	-0.231925	-0.743499	24.3968	23.4506	23.1928	24.0519	23.6044	24.0664	24.6217	23.4958	23.8657	24.3758	2	2	2	9.4	9.4	9.4	42.347	0	56.174	714820000	17	19	sp|P23908|ARGE_ECOLI Acetylornithine deacetylase OS=Escherichia coli (strain K12) OX=83333 GN=argE PE=1 SV=2
Superoxide dismutase [Fe]	sodB	P0AGD3	0.59109	0.332966	-0.231927	-1.22226	29.5781	29.2814	29.2624	28.7066	29.4111	29.2458	29.3019	29.2037	29.6806	29.7911	12	12	12	77.2	77.2	77.2	21.265	0	323.31	97482000000	9	225	sp|P0AGD3|SODF_ECOLI Superoxide dismutase [Fe] OS=Escherichia coli (strain K12) OX=83333 GN=sodB PE=1 SV=2
GTPase HflX	hflX	P25519	0.240805	0.670197	-0.233244	-0.585465	24.6265	24.2286	23.3882	23.0342	24.8771	23.4144	24.4513	23.6482	23.9648	23.9599	7	7	7	23.5	23.5	23.5	48.327	0	48.985	1428700000	25	17	sp|P25519|HFLX_ECOLI GTPase HflX OS=Escherichia coli (strain K12) OX=83333 GN=hflX PE=1 SV=3
Integration host factor subunit alpha	ihfA	P0A6X7	0.565524	0.352628	-0.235294	-1.17988	28.2224	27.0339	27.5527	27.4736	27.8847	27.6747	27.8845	27.8232	27.7133	27.8554	14	14	14	78.8	78.8	78.8	11.354	0	323.31	16186000000	6	94	sp|P0A6X7|IHFA_ECOLI Integration host factor subunit alpha OS=Escherichia coli (strain K12) OX=83333 GN=ihfA PE=1 SV=1
Uncharacterized protein YeiR	yeiR	P33030	0.22198	0.693845	-0.238568	-0.546209	23.1533	25.017	23.7822	24.424	25.1701	24.418	24.5587	24.3776	24.0866	23.3852	4	4	4	9.8	9.8	9.8	36.113	0	9.0699	268010000	18	6	sp|P33030|YEIR_ECOLI Zinc-binding GTPase YeiR OS=Escherichia coli (strain K12) OX=83333 GN=yeiR PE=1 SV=2
Glycine--tRNA ligase alpha subunit	glyQ	P00960	0.177619	0.748547	-0.239148	-0.450475	26.322	25.1384	26.4567	26.199	26.8559	26.8529	26.8521	24.6039	26.731	25.7131	9	9	9	34.3	34.3	34.3	34.774	0	254.52	10329000000	14	79	sp|P00960|SYGA_ECOLI Glycine--tRNA ligase alpha subunit OS=Escherichia coli (strain K12) OX=83333 GN=glyQ PE=1 SV=2
Periplasmic pH-dependent serine endoprotease DegQ	degQ	P39099	1.01443	0.141936	-0.245933	-1.88116	26.1208	26.1458	25.8781	26.4374	26.4564	26.0192	26.4599	26.4993	26.417	26.4969	9	9	9	27.3	27.3	27.3	47.204	0	323.31	11085000000	21	80	sp|P39099|DEGQ_ECOLI Periplasmic pH-dependent serine endoprotease DegQ OS=Escherichia coli (strain K12) OX=83333 GN=degQ PE=1 SV=1
Aspartate carbamoyltransferase regulatory chain	pyrI	P0A7F3	1.16255	0.111255	-0.246033	-2.10149	27.4054	27.1643	26.919	27.5149	27.3897	27.5853	27.6422	27.504	27.3941	27.4662	6	6	6	34	34	34	17.12	0	98.911	16435000000	9	51	sp|P0A7F3|PYRI_ECOLI Aspartate carbamoyltransferase regulatory chain OS=Escherichia coli (strain K12) OX=83333 GN=pyrI PE=1 SV=2
Putative ABC transporter periplasmic-binding protein YdcS	ydcS	P76108	0.185773	0.742484	-0.248354	-0.468438	23.1956	24.9514	25.4403	25.8579	24.593	25.3212	25.486	24.3641	25.2901	25.6036	12	12	12	38.8	38.8	38.8	42.295	0	128.4	3944700000	24	60	sp|P76108|YDCS_ECOLI Bifunctional polyhydroxybutyrate synthase / ABC transporter periplasmic binding protein OS=Escherichia coli (strain K12) OX=83333 GN=ydcS PE=1 SV=1
Protein YdgA	ydgA	P77804	0.827802	0.199832	-0.24975	-1.59822	26.9157	26.4729	26.9002	27.1523	26.7045	27.193	27.1828	27.0849	27.1644	27.3306	26	26	26	62.5	62.5	62.5	54.688	0	323.31	28155000000	29	271	sp|P77804|YDGA_ECOLI Protein YdgA OS=Escherichia coli (strain K12) OX=83333 GN=ydgA PE=1 SV=1
Shikimate dehydrogenase (NADP(+))	aroE	P15770	0.254513	0.652041	-0.252248	-0.613587	23.422	24.4996	23.7904	24.5513	23.928	25.5671	24.143	24.2724	24.436	23.5619	6	6	6	27.2	27.2	27.2	29.413	0	108.07	2264100000	11	10	sp|P15770|AROE_ECOLI Shikimate dehydrogenase (NADP(+)) OS=Escherichia coli (strain K12) OX=83333 GN=aroE PE=1 SV=1
Erythronate-4-phosphate dehydrogenase	pdxB	P05459	0.691512	0.267951	-0.253495	-1.38494	27.8664	28.2085	27.6046	27.5274	27.8343	27.7434	27.9621	28.1228	28.4833	28.1854	17	17	17	53.7	53.7	53.7	41.367	0	218.73	15153000000	24	94	sp|P05459|PDXB_ECOLI Erythronate-4-phosphate dehydrogenase OS=Escherichia coli (strain K12) OX=83333 GN=pdxB PE=2 SV=2
Isocitrate dehydrogenase [NADP]	icd	P08200	1.02395	0.140499	-0.255589	-1.8954	30.5279	29.8554	30.3476	30.1326	30.603	30.6225	30.4803	30.495	30.3739	30.2542	33	33	33	67.3	67.3	67.3	45.756	0	323.31	288090000000	26	736	sp|P08200|IDH_ECOLI Isocitrate dehydrogenase [NADP] OS=Escherichia coli (strain K12) OX=83333 GN=icd PE=1 SV=1
Ribosomal RNA large subunit methyltransferase M	rlmM	P0ADR6	0.340869	0.552087	-0.257285	-0.783007	23.5894	24.544	24.1026	24.0853	24.7316	25.105	24.5724	24.1572	23.8811	23.5784	5	5	5	15.3	15.3	15.3	41.905	0	19.073	1181400000	18	18	sp|P0ADR6|RLMM_ECOLI Ribosomal RNA large subunit methyltransferase M OS=Escherichia coli (strain K12) OX=83333 GN=rlmM PE=1 SV=1
Protein SsnA	ssnA	Q46812	0.436788	0.458484	-0.257721	-0.958722	24.2605	23.9678	23.5879	23.8891	24.1229	24.2837	24.1137	23.884	23.6449	25.0552	5	5	5	15.6	15.6	15.6	48.841	0	168.62	3424100000	22	29	sp|Q46812|SSNA_ECOLI Putative aminohydrolase SsnA OS=Escherichia coli (strain K12) OX=83333 GN=ssnA PE=1 SV=2
GTP cyclohydrolase 1	folE	P0A6T5	1.10269	0.121965	-0.2616	-2.01275	27.2843	27.5212	26.8906	27.1354	27.3881	27.2833	27.5931	27.3997	27.4533	27.6992	9	9	9	56.3	56.3	56.3	24.83	0	323.31	20116000000	13	161	sp|P0A6T5|GCH1_ECOLI GTP cyclohydrolase 1 OS=Escherichia coli (strain K12) OX=83333 GN=folE PE=1 SV=2
Succinate-semialdehyde dehydrogenase [NADP(+)] GabD	gabD	P25526	1.36671	0.0743758	-0.26561	-2.40289	27.9792	27.6615	27.8582	27.8806	28.1517	28.1506	28.2817	28.2755	27.7705	28.0329	29	29	29	67.6	67.6	67.6	51.719	0	323.31	49746000000	26	352	sp|P25526|GABD_ECOLI Succinate-semialdehyde dehydrogenase [NADP(+)] GabD OS=Escherichia coli (strain K12) OX=83333 GN=gabD PE=1 SV=1
Periplasmic beta-glucosidase	bglX	P33363	0.420215	0.472441	-0.266308	-0.929134	24.192	24.0613	24.5919	24.4273	24.6743	24.0986	25.188	24.249	24.0656	25.2313	13	13	13	23.5	23.5	23.5	83.459	0	59.104	4256000000	43	49	sp|P33363|BGLX_ECOLI Periplasmic beta-glucosidase OS=Escherichia coli (strain K12) OX=83333 GN=bglX PE=3 SV=2
Probable transcriptional regulatory protein YebC	yebC	P0A8A0	0.46819	0.428433	-0.268874	-1.01401	27.3982	27.8549	26.3885	27.2093	27.7079	27.5592	27.3552	27.1542	27.6832	27.4297	8	8	8	29.7	29.7	29.7	26.422	0	144.49	9924100000	9	54	sp|P0A8A0|YEBC_ECOLI Probable transcriptional regulatory protein YebC OS=Escherichia coli (strain K12) OX=83333 GN=yebC PE=1 SV=1
N-ethylmaleimide reductase	nemA	P77258	0.154879	0.779264	-0.269732	-0.399416	22.3131	23.6534	26.0897	24.0289	23.5826	24.404	23.6744	24.8515	24.5763	24.6574	4	4	4	18.1	18.1	18.1	39.516	0	24.969	1441900000	22	30	sp|P77258|NEMA_ECOLI N-ethylmaleimide reductase OS=Escherichia coli (strain K12) OX=83333 GN=nemA PE=1 SV=1
Transketolase 1	tktA	P27302	1.1409	0.11601	-0.269888	-2.06943	28.2786	28.5538	28.3063	28.0766	28.6124	28.6613	28.3746	28.2715	28.7368	28.7859	35	35	34	58.4	58.4	56.4	72.211	0	323.31	108710000000	28	468	sp|P27302|TKT1_ECOLI Transketolase 1 OS=Escherichia coli (strain K12) OX=83333 GN=tktA PE=1 SV=5
Transaldolase A	talA	P0A867	1.97971	0.0256731	-0.271663	-3.32396	27.6366	27.5423	27.3393	27.3571	27.8048	27.8485	27.7008	27.5635	27.6738	27.8514	18	18	18	60.1	60.1	60.1	35.658	0	323.31	33165000000	23	190	sp|P0A867|TALA_ECOLI Transaldolase A OS=Escherichia coli (strain K12) OX=83333 GN=talA PE=3 SV=1
Ferric uptake regulation protein	fur	P0A9A9	0.591576	0.333112	-0.274394	-1.22306	27.0557	27.5997	26.8297	27.0901	27.0376	27.7102	27.8987	27.0171	27.5396	27.3059	11	11	11	49.3	49.3	49.3	16.795	0	313.62	13093000000	9	76	sp|P0A9A9|FUR_ECOLI Ferric uptake regulation protein OS=Escherichia coli (strain K12) OX=83333 GN=fur PE=1 SV=1
Inhibitor of g-type lysozyme	pliG	P76002	0.322495	0.571737	-0.278773	-0.747971	23.5326	24.2786	23.4689	23.93	24.7214	23.3109	24.3471	23.6569	23.5387	24.9129	2	2	2	23.3	23.3	23.3	14.906	0	30.561	1034200000	7	11	sp|P76002|PLIG_ECOLI Inhibitor of g-type lysozyme OS=Escherichia coli (strain K12) OX=83333 GN=pliG PE=1 SV=1
Uridine phosphorylase	udp	P12758	3.20243	0.00358974	-0.28446	-5.42448	28.3559	28.412	28.5994	28.4662	28.7707	28.7245	28.8286	28.7542	28.6351	28.744	12	12	12	54.5	54.5	54.5	27.159	0	323.31	44880000000	12	179	sp|P12758|UDP_ECOLI Uridine phosphorylase OS=Escherichia coli (strain K12) OX=83333 GN=udp PE=1 SV=3
30S ribosomal protein S13	rpsM	P0A7S9	0.660216	0.288103	-0.284934	-1.33484	29.9624	29.0634	30.0341	29.6505	29.8757	30.3861	29.6644	29.8589	29.9967	29.9933	14	14	14	59.3	59.3	59.3	13.099	0	323.31	145780000000	7	316	sp|P0A7S9|RS13_ECOLI 30S ribosomal protein S13 OS=Escherichia coli (strain K12) OX=83333 GN=rpsM PE=1 SV=2
50S ribosomal protein L16	rplP	P0ADY7	0.926219	0.166924	-0.286561	-1.74842	29.1068	29.8182	29.3901	29.157	29.7951	29.6625	29.5147	29.3268	29.7818	29.8466	18	18	18	79.4	79.4	79.4	15.281	0	323.31	145090000000	3	383	sp|P0ADY7|RL16_ECOLI 50S ribosomal protein L16 OS=Escherichia coli (strain K12) OX=83333 GN=rplP PE=1 SV=1
Aldehyde reductase YahK	yahK	P75691	1.85723	0.0313476	-0.295087	-3.13584	29.2744	29.0844	29.3555	29.0897	29.5113	29.6738	29.6789	29.351	29.4118	29.3498	18	18	18	41.3	41.3	41.3	37.978	0	287.81	25747000000	17	115	sp|P75691|YAHK_ECOLI Aldehyde reductase YahK OS=Escherichia coli (strain K12) OX=83333 GN=yahK PE=1 SV=1
Uncharacterized oxidoreductase YghA	yghA	P0AG84	0.192864	0.732312	-0.298912	-0.483922	25.8183	23.7835	24.5119	24.5958	25.8551	26.1465	24.3725	24.4185	25.5275	23.5377	7	7	7	39.5	39.5	39.5	31.488	0	171.01	4641400000	17	42	sp|P0AG84|YGHA_ECOLI Uncharacterized oxidoreductase YghA OS=Escherichia coli (strain K12) OX=83333 GN=yghA PE=1 SV=1
50S ribosomal protein L27	rpmA	P0A7L8	0.953548	0.160809	-0.299506	-1.78971	29.599	29.5311	29.7649	30.2991	29.85	30.1178	30.2125	30.3826	30.0584	29.9669	8	8	8	42.4	42.4	42.4	9.1244	0	75.846	128560000000	4	130	sp|P0A7L8|RL27_ECOLI 50S ribosomal protein L27 OS=Escherichia coli (strain K12) OX=83333 GN=rpmA PE=1 SV=2
D-lactate dehydrogenase	dld	P06149	0.926901	0.167074	-0.300643	-1.74945	26.01	26.3844	26.2115	25.6787	26.5879	26.0393	26.1049	26.4083	26.5181	26.5723	25	25	25	50.3	50.3	50.3	64.612	0	323.31	19692000000	37	212	sp|P06149|DLD_ECOLI Quinone-dependent D-lactate dehydrogenase OS=Escherichia coli (strain K12) OX=83333 GN=dld PE=1 SV=3
Glutamate--tRNA ligase	gltX	P04805	1.4795	0.0573546	-0.305794	-2.56954	27.2349	27.0833	27.4165	27.3525	27.8022	27.8089	27.5487	27.2687	27.5047	27.5325	28	28	28	61.8	61.8	61.8	53.815	0	323.31	32535000000	24	244	sp|P04805|SYE_ECOLI Glutamate--tRNA ligase OS=Escherichia coli (strain K12) OX=83333 GN=gltX PE=1 SV=1
Uncharacterized ABC transporter ATP-binding protein YadG	yadG	P36879	1.2699	0.0890644	-0.310325	-2.26008	24.1792	24.2381	24.4844	24.0595	24.4914	24.7035	24.4181	24.6423	24.8495	24.1988	3	3	3	10.1	10.1	10.1	34.647	0	12.729	1088000000	17	13	sp|P36879|YADG_ECOLI Uncharacterized ABC transporter ATP-binding protein YadG OS=Escherichia coli (strain K12) OX=83333 GN=yadG PE=1 SV=1
L-asparaginase 1	ansA	P0A962	0.598991	0.328934	-0.311316	-1.23528	25.1828	25.5323	25.4386	25.0663	25.5389	24.7181	25.9844	25.7542	25.8667	25.8355	3	3	3	16	16	16	37.127	0	30.849	1725300000	12	20	sp|P0A962|ASPG1_ECOLI L-asparaginase 1 OS=Escherichia coli (strain K12) OX=83333 GN=ansA PE=1 SV=1
Galactitol-1-phosphate 5-dehydrogenase	gatD	P0A9S3	0.753207	0.231619	-0.313024	-1.48239	27.2065	27.6926	27.1577	27.1053	27.5933	27.8331	27.1769	27.1681	27.9721	27.8777	15	15	15	35.3	35.3	35.3	37.39	0	323.31	34528000000	12	186	sp|P0A9S3|GATD_ECOLI Galactitol 1-phosphate 5-dehydrogenase OS=Escherichia coli (strain K12) OX=83333 GN=gatD PE=1 SV=1
Glycerol-3-phosphate regulon repressor	glpR	P0ACL0	0.243712	0.66803	-0.314845	-0.591461	24.5932	22.6678	24.6056	24.7046	25.0306	23.9475	24.1848	25.0391	23.4168	25.1271	3	3	3	16.7	16.7	16.7	28.048	0	64.044	2032200000	11	15	sp|P0ACL0|GLPR_ECOLI Glycerol-3-phosphate regulon repressor OS=Escherichia coli (strain K12) OX=83333 GN=glpR PE=1 SV=1
Lysine/arginine/ornithine-binding periplasmic protein	argT	P09551	0.373133	0.517369	-0.315244	-0.843381	24.7965	23.8014	24.9892	24.1744	24.377	25.034	24.271	24.9753	25.7144	24.162	6	6	6	27.7	27.7	27.7	27.991	0	31.1	711260000	16	13	sp|P09551|ARGT_ECOLI Lysine/arginine/ornithine-binding periplasmic protein OS=Escherichia coli (strain K12) OX=83333 GN=argT PE=1 SV=3
Aspartate ammonia-lyase	aspA	P0AC38	1.3519	0.0758567	-0.316532	-2.38105	28.366	28.4594	28.3829	28.1221	28.7775	28.9511	28.3488	28.406	28.6285	28.7829	27	27	27	41.2	41.2	41.2	52.356	0	323.31	132660000000	23	422	sp|P0AC38|ASPA_ECOLI Aspartate ammonia-lyase OS=Escherichia coli (strain K12) OX=83333 GN=aspA PE=1 SV=1
Cytosol non-specific dipeptidase	pepD	P15288	1.26724	0.0893073	-0.31891	-2.25616	27.7793	27.2185	27.9212	27.5477	27.8803	28.1751	27.9493	27.7757	28.0008	27.832	22	22	22	51.3	51.3	51.3	52.915	0	323.31	52812000000	20	240	sp|P15288|PEPD_ECOLI Cytosol non-specific dipeptidase OS=Escherichia coli (strain K12) OX=83333 GN=pepD PE=1 SV=3
Ubiquinone biosynthesis O-methyltransferase	ubiG	P17993	0.298143	0.596005	-0.320999	-0.700737	23.6834	23.9198	25.7103	24.1145	25.3612	23.7651	24.4769	25.0441	24.6176	24.8029	7	7	7	39.2	39.2	39.2	26.555	0	231.27	2165400000	15	26	sp|P17993|UBIG_ECOLI Ubiquinone biosynthesis O-methyltransferase OS=Escherichia coli (strain K12) OX=83333 GN=ubiG PE=1 SV=1
Ribosomal small subunit pseudouridine synthase A	rsuA	P0AA43	1.11566	0.11999	-0.321657	-2.032	25.5891	25.9059	25.5863	25.8244	25.8608	26.0692	26.3827	26.2725	26.1025	25.6009	10	10	10	44.2	44.2	44.2	25.865	0	152.32	4820500000	12	53	sp|P0AA43|RSUA_ECOLI Ribosomal small subunit pseudouridine synthase A OS=Escherichia coli (strain K12) OX=83333 GN=rsuA PE=1 SV=1
Uncharacterized lipoprotein YbjP	ybjP	P75818	1.69731	0.0398364	-0.321891	-2.89396	28.4111	28.4163	27.9316	28.1805	28.5431	28.491	28.7104	28.3527	28.6067	28.6368	9	9	9	52.6	52.6	52.6	18.991	0	273.4	29874000000	8	152	sp|P75818|YBJP_ECOLI Uncharacterized lipoprotein YbjP OS=Escherichia coli (strain K12) OX=83333 GN=ybjP PE=1 SV=1
N-acetylglucosamine repressor	nagC	P0AF20	0.464707	0.431802	-0.32386	-1.00793	24.622	23.4957	23.7339	23.2488	24.0192	24.0306	24.86	23.9136	23.5751	24.1952	7	7	7	23.9	23.9	23.9	44.541	0	160.52	1216300000	25	21	sp|P0AF20|NAGC_ECOLI N-acetylglucosamine repressor OS=Escherichia coli (strain K12) OX=83333 GN=nagC PE=2 SV=1
2-methylcitrate synthase	prpC	P31660	1.23444	0.0975138	-0.324667	-2.20775	28.6531	28.3763	28.8968	28.6657	29.2113	28.7192	28.921	29.1123	28.678	29.194	22	22	22	60.2	60.2	60.2	43.102	0	323.31	37392000000	24	258	sp|P31660|PRPC_ECOLI 2-methylcitrate synthase OS=Escherichia coli (strain K12) OX=83333 GN=prpC PE=1 SV=2
Glucose-1-phosphate adenylyltransferase	glgC	P0A6V1	0.689499	0.269019	-0.32573	-1.38174	27.2768	27.4801	26.5662	27.1024	27.5042	27.2604	27.2535	26.9422	27.866	27.7662	19	19	19	40.1	40.1	40.1	48.697	0	323.31	19318000000	21	125	sp|P0A6V1|GLGC_ECOLI Glucose-1-phosphate adenylyltransferase OS=Escherichia coli (strain K12) OX=83333 GN=glgC PE=1 SV=2
UPF0229 protein YeaH	yeaH	P76235	0.326953	0.568108	-0.330679	-0.756517	24.73	24.5362	22.7268	23.3707	23.7287	24.2989	24.1654	24.9197	23.7726	24.1444	5	5	5	10.8	10.8	10.8	49.392	0	21.534	749100000	19	8	sp|P76235|YEAH_ECOLI UPF0229 protein YeaH OS=Escherichia coli (strain K12) OX=83333 GN=yeaH PE=3 SV=1
Multidrug efflux pump subunit AcrB	acrB	P31224	0.242956	0.668538	-0.331855	-0.589904	25.5494	24.6485	25.7608	25.7263	24.2246	26.8558	26.2446	25.741	26.5805	24.8723	15	15	15	17.9	17.9	17.9	113.57	0	323.31	4582900000	44	65	sp|P31224|ACRB_ECOLI Multidrug efflux pump subunit AcrB OS=Escherichia coli (strain K12) OX=83333 GN=acrB PE=1 SV=1
Type I restriction enzyme EcoKI M protein	hsdM	P08957	0.347132	0.544416	-0.336299	-0.794837	24.8744	23.5187	24.3504	23.4247	23.7193	24.9993	23.6709	25.1673	24.5156	24.1977	15	15	15	37.1	37.1	37.1	59.306	0	167.54	5496800000	32	43	sp|P08957|T1MK_ECOLI Type I restriction enzyme EcoKI M protein OS=Escherichia coli (strain K12) OX=83333 GN=hsdM PE=1 SV=1
Uncharacterized protein YaiA	yaiA	P0AAN5	0.425483	0.468018	-0.336991	-0.93857	24.8414	23.1427	24.3776	24.1541	25.1942	24.4813	24.05	24.5015	24	24.5687	2	2	2	57.1	57.1	57.1	7.2811	0	84.681	730870000	3	23	sp|P0AAN5|YAIA_ECOLI Uncharacterized protein YaiA OS=Escherichia coli (strain K12) OX=83333 GN=yaiA PE=1 SV=1
Outer membrane protein slp	slp	P37194	1.04369	0.136701	-0.337946	-1.9249	29.9492	29.641	29.3712	29.0481	29.9197	30.1226	29.8974	29.7224	29.7113	29.6685	10	10	10	59	59	59	20.964	0	323.31	53834000000	9	115	sp|P37194|SLP_ECOLI Outer membrane protein Slp OS=Escherichia coli (strain K12) OX=83333 GN=slp PE=1 SV=1
Aconitate hydratase A	acnA	P25516	1.56162	0.0495892	-0.344732	-2.69133	27.8602	27.5231	27.8585	27.5909	28.2425	28.354	27.9004	27.8611	28.0891	27.8704	38	38	38	48.8	48.8	48.8	97.676	0	323.31	41763000000	41	355	sp|P25516|ACNA_ECOLI Aconitate hydratase A OS=Escherichia coli (strain K12) OX=83333 GN=acnA PE=1 SV=3
Pyruvate dehydrogenase [ubiquinone];Alpha-peptide	poxB	P07003	1.71848	0.0387939	-0.345058	-2.92577	26.4682	26.6903	26.4529	26.1893	26.7951	27.0873	26.6101	26.6513	26.8114	26.8162	16	16	16	31.5	31.5	31.5	62.011	0	323.31	18509000000	25	121	sp|P07003|POXB_ECOLI Pyruvate dehydrogenase [ubiquinone] OS=Escherichia coli (strain K12) OX=83333 GN=poxB PE=1 SV=1
Glutamate-1-semialdehyde 2,1-aminomutase	hemL	P23893	1.6472	0.0428058	-0.346716	-2.8189	26.4981	26.5458	26.5473	26.5157	27.2149	26.7085	26.5581	27.0769	26.8724	26.8098	11	11	11	42.5	42.5	42.5	45.366	0	323.31	13441000000	15	98	sp|P23893|GSA_ECOLI Glutamate-1-semialdehyde 2,1-aminomutase OS=Escherichia coli (strain K12) OX=83333 GN=hemL PE=1 SV=2
3-oxoacyl-[acyl-carrier-protein] synthase 3	fabH	P0A6R0	0.580858	0.341386	-0.348626	-1.20535	26.4088	25.5228	26.8393	25.8118	26.652	26.8182	26.6702	26.0961	26.6835	26.0457	11	11	11	35.6	35.6	35.6	33.515	0	323.31	11787000000	15	108	sp|P0A6R0|FABH_ECOLI 3-oxoacyl-[acyl-carrier-protein] synthase 3 OS=Escherichia coli (strain K12) OX=83333 GN=fabH PE=1 SV=1
Magnesium-transporting ATPase, P-type 1	mgtA	P0ABB8	0.644952	0.297949	-0.348627	-1.31021	25.7353	25.6592	25.2409	25.5378	25.3641	26.1553	26.4579	25.3014	26.3183	25.7547	12	12	12	17.7	17.7	17.7	99.465	0	150.77	3264200000	33	45	sp|P0ABB8|ATMA_ECOLI Magnesium-transporting ATPase, P-type 1 OS=Escherichia coli (strain K12) OX=83333 GN=mgtA PE=1 SV=1
50S ribosomal protein L15	rplO	P02413	1.77289	0.0358566	-0.352498	-3.00781	29.6893	29.9244	29.7235	29.8436	30.0206	30.3415	30.0049	29.8688	30.2433	30.4071	19	19	19	89.6	89.6	89.6	14.98	0	323.31	347530000000	8	480	sp|P02413|RL15_ECOLI 50S ribosomal protein L15 OS=Escherichia coli (strain K12) OX=83333 GN=rplO PE=1 SV=1
Aspartate--tRNA ligase	aspS	P21889	1.34178	0.0767552	-0.353981	-2.36611	27.0041	26.9688	27.024	26.6101	27.2363	27.4007	27.0899	26.8662	27.5748	27.3664	44	44	44	71.2	71.2	71.2	65.913	0	323.31	68843000000	33	452	sp|P21889|SYD_ECOLI Aspartate--tRNA ligase OS=Escherichia coli (strain K12) OX=83333 GN=aspS PE=1 SV=1
Alanine--tRNA ligase	alaS	P00957	1.00079	0.145175	-0.355179	-1.86074	26.6356	26.0254	26.459	26.0517	26.6694	26.8246	26.1649	26.4461	26.8979	26.8858	30	30	30	38.9	38.9	38.9	96.031	0	323.31	24901000000	52	213	sp|P00957|SYA_ECOLI Alanine--tRNA ligase OS=Escherichia coli (strain K12) OX=83333 GN=alaS PE=1 SV=2
ATP synthase subunit delta	atpH	P0ABA4	3.69219	0.00297872	-0.36282	-6.4273	28.7502	28.7337	28.7759	28.5233	28.9841	29.1129	29.1287	29.0281	29.1039	28.9938	10	10	10	61.6	61.6	61.6	19.332	0	309.08	38931000000	10	101	sp|P0ABA4|ATPD_ECOLI ATP synthase subunit delta OS=Escherichia coli (strain K12) OX=83333 GN=atpH PE=1 SV=1
Cytosine deaminase	codA	P25524	0.335316	0.55914	-0.36588	-0.77247	23.7435	25.0368	23.158	23.5883	24.6231	23.8979	23.3948	23.9437	24.2551	25.3707	9	9	9	30	30	30	47.59	0	143.09	2459800000	14	34	sp|P25524|CODA_ECOLI Cytosine deaminase OS=Escherichia coli (strain K12) OX=83333 GN=codA PE=1 SV=3
Protein YqjC	yqjC	P42616	0.577697	0.342771	-0.367743	-1.20011	23.5986	23.7504	24.0066	24.0172	24.5598	24.9206	23.3637	24.5586	24.1007	23.7623	1	1	1	15.6	15.6	15.6	13.906	0	9.2401	253930000	5	7	sp|P42616|YQJC_ECOLI Protein YqjC OS=Escherichia coli (strain K12) OX=83333 GN=yqjC PE=1 SV=3
Argininosuccinate synthase	argG	P0A6E4	1.40266	0.0686892	-0.367769	-2.45595	26.4085	26.4114	25.975	26.1124	26.9281	26.3021	26.34	26.6296	26.6197	26.7479	19	19	19	56.8	56.8	56.8	49.898	0	323.31	8689400000	26	108	sp|P0A6E4|ASSY_ECOLI Argininosuccinate synthase OS=Escherichia coli (strain K12) OX=83333 GN=argG PE=1 SV=2
Lysine--tRNA ligase, heat inducible	lysU	P0A8N5	1.13312	0.116448	-0.367975	-2.05789	27.6397	27.7371	27.4001	27.1195	27.973	28.1241	27.6	27.4015	27.9628	27.9909	40	28	28	77.8	63.8	63.8	57.826	0	323.31	66880000000	28	297	sp|P0A8N5|SYK2_ECOLI Lysine--tRNA ligase, heat inducible OS=Escherichia coli (strain K12) OX=83333 GN=lysU PE=1 SV=2
Osmotically-inducible protein Y	osmY	P0AFH8	2.18756	0.0182889	-0.369822	-3.65015	30.2752	30.5031	30.282	30.4053	30.6443	30.5432	31.0273	30.8711	30.6278	30.7036	22	22	22	74.6	74.6	74.6	21.073	0	323.31	94065000000	9	330	sp|P0AFH8|OSMY_ECOLI Osmotically-inducible protein Y OS=Escherichia coli (strain K12) OX=83333 GN=osmY PE=1 SV=1
Fructokinase	mak	P23917	0.357102	0.535651	-0.370148	-0.813559	24.0478	24.5835	24.2931	22.5135	23.8102	23.4445	24.5892	24.6987	24.7358	24.0994	6	6	6	19.2	19.2	19.2	32.499	0	49.885	1847100000	15	31	sp|P23917|MAK_ECOLI Fructokinase OS=Escherichia coli (strain K12) OX=83333 GN=mak PE=1 SV=2
Putative oxidoreductase YdbC	ydbC	P25906	0.275819	0.622515	-0.373557	-0.656575	23.3438	23.189	25.6106	23.7034	24.6107	23.54	23.7647	24.3215	25.5226	24.2522	9	9	9	52.4	52.4	52.4	30.706	0	323.31	2987000000	13	44	sp|P25906|PDXI_ECOLI Pyridoxine 4-dehydrogenase OS=Escherichia coli (strain K12) OX=83333 GN=pdxI PE=1 SV=1
Glyoxylate/hydroxypyruvate reductase A	ghrA	P75913	1.20963	0.10225	-0.376837	-2.1711	25.8081	25.7146	25.3019	26.0185	25.8654	26.3022	26.1276	25.7034	26.2456	26.2815	14	14	14	65.4	65.4	65.4	35.343	0	133.47	5419300000	19	42	sp|P75913|GHRA_ECOLI Glyoxylate/hydroxypyruvate reductase A OS=Escherichia coli (strain K12) OX=83333 GN=ghrA PE=1 SV=2
Biotin carboxylase	accC	P24182	2.14307	0.0203441	-0.377894	-3.57952	26.7351	26.9719	26.7641	26.4694	27.1066	27.1217	26.9532	26.979	27.272	27.2455	28	28	28	55.2	55.2	55.2	49.32	0	323.31	42658000000	24	267	sp|P24182|ACCC_ECOLI Biotin carboxylase OS=Escherichia coli (strain K12) OX=83333 GN=accC PE=1 SV=2
Peptidyl-prolyl cis-trans isomerase B	ppiB	P23869	1.22929	0.098854	-0.380336	-2.20014	27.6293	27.481	27.3071	27.485	27.5131	27.3987	27.9404	28.1734	28.1177	27.9923	4	4	4	31.7	31.7	31.7	18.153	0	112.06	20212000000	8	75	sp|P23869|PPIB_ECOLI Peptidyl-prolyl cis-trans isomerase B OS=Escherichia coli (strain K12) OX=83333 GN=ppiB PE=1 SV=2
Xaa-Pro dipeptidase	pepQ	P21165	1.1092	0.12122	-0.381264	-2.02241	26.951	26.989	27.0606	26.9047	27.3641	27.7443	27.2385	26.7148	27.6523	27.4319	15	15	15	50.1	50.1	50.1	50.176	0	323.31	20614000000	20	131	sp|P21165|PEPQ_ECOLI Xaa-Pro dipeptidase OS=Escherichia coli (strain K12) OX=83333 GN=pepQ PE=1 SV=2
Phosphoribosylglycinamide formyltransferase 2	purT	P33221	1.99399	0.0254175	-0.381292	-3.34607	26.1956	26.0924	26.1998	26.2173	26.7167	26.6664	26.8126	26.2608	26.5535	26.3355	11	11	11	24	24	24	42.433	0	282.9	11891000000	22	91	sp|P33221|PURT_ECOLI Formate-dependent phosphoribosylglycinamide formyltransferase OS=Escherichia coli (strain K12) OX=83333 GN=purT PE=1 SV=3
Thiosulfate sulfurtransferase PspE	pspE	P23857	0.196469	0.730865	-0.381925	-0.491743	26.3335	23.9821	26.4289	26.2968	26.6546	26.4755	26.6273	26.8361	26.5822	23.6779	5	5	5	51.9	51.9	51.9	11.475	0	165.32	6686800000	5	43	sp|P23857|PSPE_ECOLI Thiosulfate sulfurtransferase PspE OS=Escherichia coli (strain K12) OX=83333 GN=pspE PE=1 SV=1
Aminopeptidase N	pepN	P04825	1.12162	0.118785	-0.38209	-2.04085	28.204	27.7362	28.373	27.7866	28.2459	28.7519	28.6417	28.2076	28.5384	28.0568	35	35	35	47	47	47	98.918	0	323.31	52240000000	47	303	sp|P04825|AMPN_ECOLI Aminopeptidase N OS=Escherichia coli (strain K12) OX=83333 GN=pepN PE=1 SV=2
UPF0438 protein YifE	yifE	P0ADN2	0.940984	0.163777	-0.382188	-1.77075	28.1365	28.7709	27.6223	27.9094	28.2791	28.6522	28.6299	28.2654	28.68	28.4453	9	9	9	84.8	84.8	84.8	13.133	0	323.31	42408000000	9	149	sp|P0ADN2|YIFE_ECOLI UPF0438 protein YifE OS=Escherichia coli (strain K12) OX=83333 GN=yifE PE=1 SV=2
Thioredoxin reductase	trxB	P0A9P4	1.73118	0.0378769	-0.384117	-2.94489	26.4824	26.6298	26.4984	26.2556	26.7588	27.1777	26.9291	26.4888	26.8584	26.8912	11	11	11	48.9	48.9	48.9	34.623	0	241.71	12666000000	14	109	sp|P0A9P4|TRXB_ECOLI Thioredoxin reductase OS=Escherichia coli (strain K12) OX=83333 GN=trxB PE=1 SV=2
Protein translocase subunit SecD	secD	P0AG90	2.47074	0.0123611	-0.386246	-4.11171	28.2934	28.3105	28.2674	28.0623	28.5989	28.8439	28.3775	28.6204	28.7371	28.54	16	16	16	33	33	33	66.631	0	323.31	17600000000	31	81	sp|P0AG90|SECD_ECOLI Protein translocase subunit SecD OS=Escherichia coli (strain K12) OX=83333 GN=secD PE=1 SV=1
Multidrug efflux pump subunit AcrA	acrA	P0AE06	1.56689	0.0492162	-0.387946	-2.69918	27.1745	27.6294	27.3729	27.056	27.849	27.6995	27.4666	27.4295	27.8289	27.9034	12	12	12	36.5	36.5	36.5	42.196	0	323.31	23360000000	21	145	sp|P0AE06|ACRA_ECOLI Multidrug efflux pump subunit AcrA OS=Escherichia coli (strain K12) OX=83333 GN=acrA PE=1 SV=1
30S ribosomal protein S18	rpsR	P0A7T7	1.75341	0.0371383	-0.393444	-2.97839	30.1162	30.5432	30.2533	30.3937	30.6232	30.611	30.6871	30.4449	30.9331	31.0209	12	12	12	68	68	68	8.9863	0	323.31	194820000000	3	316	sp|P0A7T7|RS18_ECOLI 30S ribosomal protein S18 OS=Escherichia coli (strain K12) OX=83333 GN=rpsR PE=1 SV=2
6-phospho-beta-glucosidase BglA	bglA	Q46829	0.414171	0.479022	-0.398546	-0.918269	25.1153	23.9471	22.9486	24.0064	25.119	24.5137	24.7112	24.3313	23.6792	24.0629	7	7	7	21.1	21.1	21.1	55.36	0	74.64	1909200000	26	23	sp|Q46829|BGLA_ECOLI 6-phospho-beta-glucosidase BglA OS=Escherichia coli (strain K12) OX=83333 GN=bglA PE=1 SV=2
Fructose-bisphosphate aldolase class 1	fbaB	P0A991	3.34473	0.00364179	-0.399025	-5.70429	28.9564	28.9622	28.9087	28.7155	29.3414	29.3555	29.1377	29.1996	29.4113	29.263	23	23	23	68	68	68	38.109	0	323.31	83770000000	17	270	sp|P0A991|ALF1_ECOLI Fructose-bisphosphate aldolase class 1 OS=Escherichia coli (strain K12) OX=83333 GN=fbaB PE=1 SV=2
3(2),5-bisphosphate nucleotidase CysQ	cysQ	P22255	0.193541	0.732836	-0.399264	-0.485394	26.5148	25.6776	22.8405	24.1318	26.0052	25.8148	24.2187	23.6504	25.5694	25.884	8	8	8	61.4	61.4	61.4	27.176	0	239.67	5537800000	15	46	sp|P22255|CYSQ_ECOLI 3(2),5-bisphosphate nucleotidase CysQ OS=Escherichia coli (strain K12) OX=83333 GN=cysQ PE=1 SV=2
Peptidyl-prolyl cis-trans isomerase C	ppiC	P0A9L5	1.29569	0.0836023	-0.400161	-2.29813	25.273	24.8405	24.7985	24.6575	24.8358	25.3274	25.2807	25.5505	25.5787	25.182	4	4	4	34.4	34.4	34.4	10.232	0	55.588	2421100000	7	32	sp|P0A9L5|PPIC_ECOLI Peptidyl-prolyl cis-trans isomerase C OS=Escherichia coli (strain K12) OX=83333 GN=ppiC PE=1 SV=2
Molybdopterin molybdenumtransferase	moeA	P12281	0.442581	0.455286	-0.401346	-0.968995	25.1414	25.0493	24.9937	24.0257	24.1311	25.8463	24.5183	25.4899	25.7145	25.5231	7	7	7	24.1	24.1	24.1	44.067	0	290.74	2494900000	16	43	sp|P12281|MOEA_ECOLI Molybdopterin molybdenumtransferase OS=Escherichia coli (strain K12) OX=83333 GN=moeA PE=1 SV=1
1-deoxy-D-xylulose-5-phosphate synthase	dxs	P77488	0.439135	0.457671	-0.401937	-0.962888	24.4973	23.6882	23.9617	23.199	25.3585	24.0964	24.0108	23.7084	23.4831	24.7738	7	7	7	13.2	13.2	13.2	67.616	0	28.253	1415600000	27	22	sp|P77488|DXS_ECOLI 1-deoxy-D-xylulose-5-phosphate synthase OS=Escherichia coli (strain K12) OX=83333 GN=dxs PE=1 SV=3
RNA polymerase-associated protein RapA	rapA	P60240	0.580199	0.341377	-0.4057	-1.20426	24.6196	23.2994	24.6859	24.4114	24.7706	24.985	23.9424	24.3375	25.0061	24.9171	19	19	19	25.7	25.7	25.7	109.77	0	243.49	5823500000	51	74	sp|P60240|RAPA_ECOLI RNA polymerase-associated protein RapA OS=Escherichia coli (strain K12) OX=83333 GN=rapA PE=1 SV=2
Phosphoenolpyruvate carboxykinase [ATP]	pckA	P22259	2.95782	0.00457143	-0.411115	-4.96354	28.9119	28.833	29.0807	28.7891	29.482	29.455	29.1891	29.2585	29.1898	29.3144	34	34	34	67	67	67	59.643	0	323.31	176730000000	25	586	sp|P22259|PCKA_ECOLI Phosphoenolpyruvate carboxykinase (ATP) OS=Escherichia coli (strain K12) OX=83333 GN=pckA PE=1 SV=2
Trp operon repressor	trpR	P0A881	1.10247	0.121713	-0.413879	-2.01241	24.4983	23.7932	24.6523	24.233	24.9348	25.0192	24.4174	24.3886	24.9024	24.5861	4	4	4	35.2	35.2	35.2	12.355	0	28.111	850670000	6	12	sp|P0A881|TRPR_ECOLI Trp operon repressor OS=Escherichia coli (strain K12) OX=83333 GN=trpR PE=1 SV=2
Integration host factor subunit beta	ihfB	P0A6Y1	1.94312	0.0270783	-0.414364	-3.26747	27.4325	27.1574	26.8799	27.1922	27.3844	27.7701	27.7222	27.3747	27.5243	27.7035	8	8	8	66	66	66	10.651	0	323.31	24018000000	4	143	sp|P0A6Y1|IHFB_ECOLI Integration host factor subunit beta OS=Escherichia coli (strain K12) OX=83333 GN=ihfB PE=1 SV=1
Uncharacterized ABC transporter ATP-binding protein YbbA	ybbA	P0A9T8	0.601392	0.327549	-0.419533	-1.23922	23.919	24.2365	23.2547	24.3802	23.4824	24.4555	25.0866	24.2789	24.2054	24.694	2	2	2	12.7	12.7	12.7	24.533	0	11.106	344820000	11	12	sp|P0A9T8|YBBA_ECOLI Uncharacterized ABC transporter ATP-binding protein YbbA OS=Escherichia coli (strain K12) OX=83333 GN=ybbA PE=3 SV=1
Probable hypoxanthine oxidase XdhD	xdhD	Q46814	0.303349	0.590609	-0.420305	-0.710914	25.8778	23.0065	23.5627	24.6005	25.068	25.3477	23.9072	23.9496	25.1191	24.7014	15	15	15	25.7	25.7	25.7	103.52	0	160.24	6621300000	41	35	sp|Q46814|XDHD_ECOLI Probable hypoxanthine oxidase XdhD OS=Escherichia coli (strain K12) OX=83333 GN=xdhD PE=3 SV=1
PTS-dependent dihydroxyacetone kinase, dihydroxyacetone-binding subunit DhaK	dhaK	P76015	2.25498	0.0165087	-0.421912	-3.75812	26.5926	26.5408	26.6536	26.4725	27.2345	27.1226	26.9381	26.6772	26.8227	27.1257	8	8	8	34.3	34.3	34.3	38.215	0	252.75	7052100000	19	69	sp|P76015|DHAK_ECOLI PEP-dependent dihydroxyacetone kinase, dihydroxyacetone-binding subunit DhaK OS=Escherichia coli (strain K12) OX=83333 GN=dhaK PE=1 SV=2
tRNA (guanine-N(7)-)-methyltransferase	trmB	P0A8I5	0.507562	0.397963	-0.424261	-1.08204	29.2202	28.3826	29.0331	28.9964	29.0563	29.0137	28.84	30.7599	29.0227	29.3015	9	9	9	45.2	45.2	45.2	27.307	0	101.05	15668000000	9	64	sp|P0A8I5|TRMB_ECOLI tRNA (guanine-N(7)-)-methyltransferase OS=Escherichia coli (strain K12) OX=83333 GN=trmB PE=1 SV=1
Uracil-DNA glycosylase	ung	P12295	0.253288	0.653294	-0.426422	-0.61109	23.5639	24.9733	21.5555	23.6427	24.6679	24.4118	23.96	23.7854	24.023	22.3137	1	1	1	7	7	7	25.693	0	14.982	637070000	16	19	sp|P12295|UNG_ECOLI Uracil-DNA glycosylase OS=Escherichia coli (strain K12) OX=83333 GN=ung PE=1 SV=2
DNA polymerase III subunit beta	dnaN	P0A988	1.47417	0.0582038	-0.429263	-2.56165	25.7042	25.518	26.1458	25.5484	26.5127	26.1506	25.7883	26.0723	26.2897	26.1366	11	11	11	36.1	36.1	36.1	40.586	0	194.75	7358500000	15	55	sp|P0A988|DPO3B_ECOLI Beta sliding clamp OS=Escherichia coli (strain K12) OX=83333 GN=dnaN PE=1 SV=1
Peroxiredoxin OsmC	osmC	P0C0L2	1.52157	0.0529673	-0.429548	-2.63187	28.4998	27.9013	28.188	28.4751	28.4517	28.6567	29.0287	28.9382	28.5618	28.5365	8	8	8	43.4	43.4	43.4	15.088	0	323.31	18201000000	6	124	sp|P0C0L2|OSMC_ECOLI Peroxiredoxin OsmC OS=Escherichia coli (strain K12) OX=83333 GN=osmC PE=1 SV=2
Carbamoyl-phosphate synthase small chain	carA	P0A6F1	0.888662	0.178238	-0.430365	-1.6914	25.8668	24.7075	25.9578	25.7135	26.3771	25.7948	26.0628	25.9631	25.9774	25.7753	7	7	7	20.4	20.4	20.4	41.431	0	87.021	5184400000	14	27	sp|P0A6F1|CARA_ECOLI Carbamoyl-phosphate synthase small chain OS=Escherichia coli (strain K12) OX=83333 GN=carA PE=1 SV=1
Phosphopentomutase	deoB	P0A6K6	3.7644	0.00281818	-0.431682	-6.58516	28.482	28.4382	28.5902	28.3294	29.0384	28.9783	28.8505	28.7776	28.8716	28.8333	20	20	20	41.5	41.5	41.5	44.369	0	323.31	74067000000	20	327	sp|P0A6K6|DEOB_ECOLI Phosphopentomutase OS=Escherichia coli (strain K12) OX=83333 GN=deoB PE=1 SV=1
Uncharacterized protein YncE	yncE	P76116	1.15652	0.112522	-0.431864	-2.09256	25.8352	25.6496	26.1915	26.6082	26.8363	26.7326	26.525	26.3418	26.2642	26.3181	7	7	7	27.2	27.2	27.2	38.612	0	241.62	4761100000	19	67	sp|P76116|YNCE_ECOLI Uncharacterized protein YncE OS=Escherichia coli (strain K12) OX=83333 GN=yncE PE=1 SV=1
Glutamine synthetase	glnA	P0A9C5	1.84055	0.0322034	-0.432227	-3.11043	28.0958	28.3431	28.0667	28.121	28.5259	28.9068	28.424	28.2937	28.8945	28.4882	24	24	24	67	67	67	51.903	0	323.31	67694000000	23	335	sp|P0A9C5|GLN1B_ECOLI Glutamine synthetase OS=Escherichia coli (strain K12) OX=83333 GN=glnA PE=1 SV=2
Endoribonuclease YbeY	ybeY	P0A898	0.4004	0.489176	-0.43277	-0.893362	24.5684	23.734	24.5383	24.0373	24.2345	23.8609	24.8549	24.3548	26.3609	24.2478	1	1	1	9.7	9.7	9.7	17.525	0	208.75	781970000	3	10	sp|P0A898|YBEY_ECOLI Endoribonuclease YbeY OS=Escherichia coli (strain K12) OX=83333 GN=ybeY PE=1 SV=1
Methionine aminopeptidase	map	P0AE18	3.03109	0.00408081	-0.443799	-5.09908	26.4498	26.7369	26.6561	26.4079	27.1786	26.9895	26.9564	26.9115	26.8827	27.1201	10	10	10	50.4	50.4	50.4	29.33	0	302.69	15680000000	17	126	sp|P0AE18|MAP1_ECOLI Methionine aminopeptidase OS=Escherichia coli (strain K12) OX=83333 GN=map PE=1 SV=1
Uncharacterized lipoprotein YifL	yifL	P0ADN6	0.499103	0.404228	-0.447688	-1.06754	25.1422	23.5918	23.9986	24.3	25.0836	24.1373	24.3268	23.9517	25.4847	25.2508	1	1	1	34.3	34.3	34.3	7.1771	0	16.586	1021000000	5	21	sp|P0ADN6|YIFL_ECOLI Uncharacterized lipoprotein YifL OS=Escherichia coli (strain K12) OX=83333 GN=yifL PE=3 SV=1
Uncharacterized protein YibN	yibN	P0AG27	3.12316	0.0035	-0.454505	-5.27242	26.4454	26.3537	26.5553	26.2398	26.862	27.1149	26.8176	26.7586	26.7854	26.7799	5	5	5	38.5	38.5	38.5	15.596	0	179.91	5317800000	8	50	sp|P0AG27|YIBN_ECOLI Uncharacterized protein YibN OS=Escherichia coli (strain K12) OX=83333 GN=yibN PE=1 SV=1
Phosphoribosylformylglycinamidine synthase	purL	P15254	0.825863	0.200526	-0.457286	-1.59523	26.1081	25.1259	26.4484	26.2432	26.7418	26.8435	26.0144	26.1126	26.4544	26.4654	22	22	22	27.4	27.4	27.4	141.4	0	323.31	9361800000	63	102	sp|P15254|PUR4_ECOLI Phosphoribosylformylglycinamidine synthase OS=Escherichia coli (strain K12) OX=83333 GN=purL PE=1 SV=3
ATP-dependent 6-phosphofructokinase isozyme 1	pfkA	P0A796	2.21834	0.0179091	-0.467876	-3.6993	27.023	26.9509	27.3469	27.2208	27.8017	27.5561	27.8558	27.2968	27.5077	27.6013	11	11	11	45.3	45.3	45.3	34.842	0	323.31	17370000000	18	98	sp|P0A796|PFKA_ECOLI ATP-dependent 6-phosphofructokinase isozyme 1 OS=Escherichia coli (strain K12) OX=83333 GN=pfkA PE=1 SV=1
Inner membrane protein YlaC	ylaC	P0AAS0	0.511049	0.396612	-0.47337	-1.088	23.1081	23.6229	24.9038	24.4161	24.6864	24.9446	23.993	23.8182	24.1706	25.3037	3	3	3	26.3	26.3	26.3	18.267	0	41.841	935430000	6	16	sp|P0AAS0|YLAC_ECOLI Inner membrane protein YlaC OS=Escherichia coli (strain K12) OX=83333 GN=ylaC PE=1 SV=2
S-adenosylmethionine synthase	metK	P0A817	2.15552	0.0196906	-0.473581	-3.59923	26.3429	25.9838	26.5405	26.1595	26.8069	26.7632	26.6569	26.5281	26.5969	27.0295	14	14	14	38.5	38.5	38.5	41.951	0	323.31	13853000000	22	75	sp|P0A817|METK_ECOLI S-adenosylmethionine synthase OS=Escherichia coli (strain K12) OX=83333 GN=metK PE=1 SV=2
Septum site-determining protein MinC	minC	P18196	0.867068	0.184583	-0.47807	-1.65846	23.9941	24.2795	23.5463	23.6709	24.1958	23.964	24.5158	25.1413	24.5661	23.7216	4	4	4	19.9	19.9	19.9	24.775	0	62.095	1178100000	12	17	sp|P18196|MINC_ECOLI Septum site-determining protein MinC OS=Escherichia coli (strain K12) OX=83333 GN=minC PE=1 SV=1
50S ribosomal protein L19	rplS	P0A7K6	3.11789	0.00364045	-0.484543	-5.26242	30.5106	30.2697	30.5647	30.4471	30.8919	31.1008	30.8906	30.6761	31.0436	30.9926	19	19	19	80	80	80	13.133	0	323.31	122220000000	8	333	sp|P0A7K6|RL19_ECOLI 50S ribosomal protein L19 OS=Escherichia coli (strain K12) OX=83333 GN=rplS PE=1 SV=2
Thioredoxin-2	trxC	P0AGG4	0.40176	0.489512	-0.484962	-0.895831	24.8468	22.6793	23.7084	25.6586	24.2152	25.107	24.4824	24.8709	24.9233	24.6506	4	4	4	34.5	34.5	34.5	15.555	0	19.146	1840200000	8	21	sp|P0AGG4|THIO2_ECOLI Thioredoxin 2 OS=Escherichia coli (strain K12) OX=83333 GN=trxC PE=1 SV=1
Flavohemoprotein	hmp	P24232	0.960037	0.158591	-0.495547	-1.79949	23.937	23.7301	23.3796	23.7256	23.854	24.4059	24.9028	24.2695	23.4079	24.2915	15	15	15	63.6	63.6	63.6	43.867	0	323.31	8218100000	22	71	sp|P24232|HMP_ECOLI Flavohemoprotein OS=Escherichia coli (strain K12) OX=83333 GN=hmp PE=1 SV=1
Bifunctional purine biosynthesis protein PurH;Phosphoribosylaminoimidazolecarboxamide formyltransferase;IMP cyclohydrolase	purH	P15639	1.51783	0.0534332	-0.497217	-2.62632	25.0503	25.2149	24.3468	24.9063	25.6232	25.6821	25.2281	25.1254	25.226	25.376	17	17	17	29.3	29.3	29.3	57.329	0	239.27	7130300000	31	97	sp|P15639|PUR9_ECOLI Bifunctional purine biosynthesis protein PurH OS=Escherichia coli (strain K12) OX=83333 GN=purH PE=1 SV=1
Cytosol aminopeptidase	pepA	P68767	2.69333	0.008736	-0.5015	-4.49097	26.471	26.4698	26.4746	26.3237	27.016	27.2915	26.7705	26.8497	26.7057	26.9842	14	14	14	32.6	32.6	32.6	54.879	0	323.31	19674000000	28	148	sp|P68767|AMPA_ECOLI Cytosol aminopeptidase OS=Escherichia coli (strain K12) OX=83333 GN=pepA PE=1 SV=1
Lipopolysaccharide export system permease protein LptG	lptG	P0ADC6	0.872622	0.182379	-0.501525	-1.66695	24.1658	23.9966	23.7359	23.8159	23.4695	24.4339	24.1656	25.1285	24.7624	24.6207	4	4	4	15.6	15.6	15.6	39.618	0	15.947	919750000	18	11	sp|P0ADC6|LPTG_ECOLI Lipopolysaccharide export system permease protein LptG OS=Escherichia coli (strain K12) OX=83333 GN=lptG PE=1 SV=1
Inosine-5-monophosphate dehydrogenase	guaB	P0ADG7	5.74627	0	-0.509997	-12.2839	27.8275	27.8822	27.8949	27.803	28.3796	28.2644	28.3045	28.4801	28.3781	28.3647	26	26	26	66	66	66	52.022	0	323.31	44447000000	19	309	sp|P0ADG7|IMDH_ECOLI Inosine-5-monophosphate dehydrogenase OS=Escherichia coli (strain K12) OX=83333 GN=guaB PE=1 SV=1
Sigma factor-binding protein Crl	crl	P24251	0.241379	0.67016	-0.510584	-0.586651	26.5429	23.3286	26.661	25.3145	26.3346	26.7309	26.4336	23.511	26.3998	26.4239	12	12	12	69.2	69.2	69.2	15.655	0	110.88	10395000000	8	69	sp|P24251|CRL_ECOLI Sigma factor-binding protein Crl OS=Escherichia coli (strain K12) OX=83333 GN=crl PE=1 SV=5
Translation initiation factor IF-1	infA	P69222	0.358226	0.535456	-0.51426	-0.815662	26.8945	26.383	26.7729	26.9615	27.9186	25.4146	26.1069	28.3746	27.5659	28.2228	5	5	5	80.6	80.6	80.6	8.2495	0	323.31	12291000000	3	69	sp|P69222|IF1_ECOLI Translation initiation factor IF-1 OS=Escherichia coli (strain K12) OX=83333 GN=infA PE=1 SV=2
PTS system glucose-specific EIICB component;Glucose permease IIC component;Glucose-specific phosphotransferase enzyme IIB component	ptsG	P69786	1.78758	0.0348387	-0.521696	-3.03003	25.7208	26.0497	26.0749	25.4661	26.3039	26.4226	26.2688	25.9195	26.6116	26.571	12	12	12	24.3	24.3	24.3	50.676	0	323.31	15688000000	16	122	sp|P69786|PTGCB_ECOLI PTS system glucose-specific EIICB component OS=Escherichia coli (strain K12) OX=83333 GN=ptsG PE=1 SV=1
Aspartate--ammonia ligase	asnA	P00963	1.60838	0.045338	-0.526941	-2.76094	28.307	28.4682	28.7844	28.3111	28.8506	29.5345	28.6401	28.9754	29.2184	28.7487	13	13	13	45.2	45.2	45.2	36.65	0	264.1	21720000000	15	77	sp|P00963|ASNA_ECOLI Aspartate--ammonia ligase OS=Escherichia coli (strain K12) OX=83333 GN=asnA PE=1 SV=1
UDP-N-acetylmuramate--L-alanine ligase	murC	P17952	0.858442	0.187556	-0.528392	-1.64526	23.8381	24.1759	23.5502	24.385	24.7234	23.9087	25.0608	25.2225	24.1186	24.0604	6	6	6	19.1	19.1	19.1	53.625	0	63.87	1149300000	20	24	sp|P17952|MURC_ECOLI UDP-N-acetylmuramate--L-alanine ligase OS=Escherichia coli (strain K12) OX=83333 GN=murC PE=1 SV=2
Triosephosphate isomerase	tpiA	P0A858	3.77859	0.0027619	-0.530184	-6.61652	28.8558	29.0488	29.0742	28.8389	29.2979	29.5461	29.4743	29.3931	29.553	29.6432	13	13	13	50.2	50.2	50.2	26.972	0	323.31	78065000000	11	279	sp|P0A858|TPIS_ECOLI Triosephosphate isomerase OS=Escherichia coli (strain K12) OX=83333 GN=tpiA PE=1 SV=1
6-phosphogluconolactonase	pgl	P52697	3.54997	0.00309434	-0.530431	-6.12422	27.2673	27.5527	27.4682	27.4013	28.0727	27.8419	27.8669	28.1792	27.9228	27.8333	8	8	8	26	26	26	36.307	0	323.31	24723000000	14	155	sp|P52697|6PGL_ECOLI 6-phosphogluconolactonase OS=Escherichia coli (strain K12) OX=83333 GN=pgl PE=1 SV=2
50S ribosomal protein L16 arginine hydroxylase	roxA	P27431	0.520255	0.388409	-0.533266	-1.10369	24.5856	24.7787	24.7561	24.0191	24.83	25.7953	23.9728	24.0602	25.8999	25.8506	5	5	5	26	26	26	42.578	0	22.873	2016600000	11	22	sp|P27431|ROXA_ECOLI 50S ribosomal protein L16 3-hydroxylase OS=Escherichia coli (strain K12) OX=83333 GN=roxA PE=1 SV=2
30S ribosomal protein S19	rpsS	P0A7U3	1.53846	0.0516811	-0.534865	-2.65694	30.59	30.067	30.2043	29.8604	30.7634	30.6258	30.7183	30.1615	30.9797	31.0431	13	13	13	71.7	71.7	71.7	10.43	0	262.48	201990000000	5	338	sp|P0A7U3|RS19_ECOLI 30S ribosomal protein S19 OS=Escherichia coli (strain K12) OX=83333 GN=rpsS PE=1 SV=2
Lysine decarboxylase, inducible	cadA	P0A9H3	1.18765	0.107086	-0.536445	-2.13862	23.2358	23.5983	22.9184	23.8756	23.6921	24.5875	23.9347	24.1211	23.5715	23.754	13	13	13	29.7	29.7	29.7	81.259	0	322.46	6390800000	38	66	sp|P0A9H3|LDCI_ECOLI Inducible lysine decarboxylase OS=Escherichia coli (strain K12) OX=83333 GN=cadA PE=1 SV=1
Osmotically-inducible lipoprotein E	osmE	P0ADB1	3.20842	0.00353247	-0.545935	-5.43609	31.492	31.1619	31.0382	31.2648	31.698	31.848	31.8424	31.5825	31.7913	31.9488	7	7	7	34.8	34.8	34.8	12.021	0	263.69	105910000000	5	131	sp|P0ADB1|OSME_ECOLI Osmotically-inducible putative lipoprotein OsmE OS=Escherichia coli (strain K12) OX=83333 GN=osmE PE=2 SV=1
Putative uroporphyrinogen-III C-methyltransferase	hemX	P09127	1.0723	0.128821	-0.549915	-1.96755	26.5343	27.1072	25.968	25.8687	26.6471	27.3365	26.915	26.4626	27.0088	27.1467	13	13	13	41.5	41.5	41.5	42.962	0	323.31	6856600000	24	69	sp|P09127|HEMX_ECOLI Protein HemX OS=Escherichia coli (strain K12) OX=83333 GN=hemX PE=1 SV=1
Formate dehydrogenase-O major subunit	fdoG	P32176;P24183	0.660578	0.288352	-0.554779	-1.33542	24.0772	23.8502	24.5581	22.9586	23.413	24.4767	24.4637	25.087	24.0375	25.0169	26	26	26	34.3	34.3	34.3	112.55	0	323.31	10275000000	50	106	sp|P32176|FDOG_ECOLI Formate dehydrogenase-O major subunit OS=Escherichia coli (strain K12) OX=83333 GN=fdoG PE=1 SV=5
NTE family protein RssA	rssA	P0AFR0	1.0304	0.139413	-0.564378	-1.90505	23.8515	23.6969	23.6167	23.7178	24.0122	24.9991	24.316	24.8985	23.9726	23.5121	1	1	1	4.3	4.3	4.3	33.067	0.0089286	2.3283	825010000	13	18	sp|P0AFR0|RSSA_ECOLI NTE family protein RssA OS=Escherichia coli (strain K12) OX=83333 GN=rssA PE=3 SV=2
Autonomous glycyl radical cofactor	grcA	P68066	0.437372	0.45844	-0.56984	-0.959758	23.4657	25.4847	23.2373	23.5625	23.9433	25.5571	24.4453	25.512	23.9779	23.6087	8	7	7	80.3	80.3	80.3	14.284	0	45.504	4025900000	10	26	sp|P68066|GRCA_ECOLI Autonomous glycyl radical cofactor OS=Escherichia coli (strain K12) OX=83333 GN=grcA PE=1 SV=1
Transcriptional regulator KdgR	kdgR	P76268	0.498985	0.403748	-0.571368	-1.06734	23.2372	22.8607	25.5655	23.7505	24.0785	24.7618	25.2699	24.1899	24.2023	24.0467	11	11	11	41.8	41.8	41.8	30.029	0	120.64	5168800000	18	41	sp|P76268|KDGR_ECOLI Transcriptional regulator KdgR OS=Escherichia coli (strain K12) OX=83333 GN=kdgR PE=1 SV=1
S-adenosylmethionine decarboxylase proenzyme;S-adenosylmethionine decarboxylase beta chain;S-adenosylmethionine decarboxylase alpha chain	speD	P0A7F6	2.88021	0.0056	-0.58514	-4.82223	26.8411	26.3354	26.7744	26.6012	27.3265	27.3986	27.3505	27.1711	27.1045	26.9877	6	6	6	30.3	30.3	30.3	30.384	0	211.09	7841300000	14	51	sp|P0A7F6|SPED_ECOLI S-adenosylmethionine decarboxylase proenzyme OS=Escherichia coli (strain K12) OX=83333 GN=speD PE=1 SV=1
Glycerophosphoryl diester phosphodiesterase	glpQ	P09394	0.387538	0.502938	-0.590266	-0.869899	25.4587	23.5748	25.5212	26.6132	25.5388	26.3812	26.369	26.0637	24.2275	26.7133	8	8	8	27.1	27.1	27.1	40.843	0	117.13	11127000000	19	44	sp|P09394|GLPQ_ECOLI Glycerophosphodiester phosphodiesterase, periplasmic OS=Escherichia coli (strain K12) OX=83333 GN=glpQ PE=1 SV=2
Thymidylate synthase	thyA	P0A884	0.647006	0.297258	-0.598838	-1.31354	24.5114	25.0402	23.207	24.2866	25.0586	25.5879	24.31	23.8573	24.9134	25.4335	6	6	6	22	22	22	30.479	0	74.674	2628100000	11	27	sp|P0A884|TYSY_ECOLI Thymidylate synthase OS=Escherichia coli (strain K12) OX=83333 GN=thyA PE=1 SV=1
Protein DcrB	dcrB	P0AEE1	2.63162	0.0098626	-0.599724	-4.38423	26.7627	26.6752	26.7447	26.4032	27.4731	27.5433	27.2102	26.9298	27.2607	27.0599	8	8	8	48.1	48.1	48.1	19.787	0	323.31	10067000000	9	62	sp|P0AEE1|DCRB_ECOLI Inner membrane lipoprotein DcrB OS=Escherichia coli (strain K12) OX=83333 GN=dcrB PE=1 SV=1
50S ribosomal protein L30	rpmD	P0AG51	2.387	0.0138421	-0.601324	-3.97294	30.2822	29.8857	30.0139	30.4955	30.4111	30.7309	30.8758	30.7559	30.8104	31.0397	10	10	10	98.3	98.3	98.3	6.5417	0	170.56	309040000000	4	377	sp|P0AG51|RL30_ECOLI 50S ribosomal protein L30 OS=Escherichia coli (strain K12) OX=83333 GN=rpmD PE=1 SV=2
Uncharacterized aldolase LsrF	lsrF	P76143	3.36469	0.0034375	-0.605896	-5.74426	25.6177	25.4432	25.8799	25.3778	26.3151	26.2787	26.2381	26.091	26.0275	26.1628	12	12	12	52.2	52.2	52.2	31.892	0	90.972	7255900000	17	62	sp|P76143|LSRF_ECOLI 3-hydroxy-5-phosphonooxypentane-2,4-dione thiolase OS=Escherichia coli (strain K12) OX=83333 GN=lsrF PE=1 SV=1
Peptide methionine sulfoxide reductase MsrA	msrA	P0A744	1.11898	0.118982	-0.607999	-2.03692	26.1019	24.7289	26.0403	26.3302	26.3769	26.2198	26.5941	26.6058	26.2559	26.3974	3	3	3	25.9	25.9	25.9	23.315	0	73.057	3229700000	9	34	sp|P0A744|MSRA_ECOLI Peptide methionine sulfoxide reductase MsrA OS=Escherichia coli (strain K12) OX=83333 GN=msrA PE=1 SV=2
Lactaldehyde reductase	fucO	P0A9S1	0.886333	0.179081	-0.616454	-1.68786	23.0503	23.84	24.2496	23.9436	25.1689	23.7729	25.0524	24.3843	23.9301	24.0153	10	10	10	31.7	31.7	31.7	40.513	0	127.45	4345500000	20	42	sp|P0A9S1|FUCO_ECOLI Lactaldehyde reductase OS=Escherichia coli (strain K12) OX=83333 GN=fucO PE=1 SV=2
Uncharacterized protein YhbW	yhbW	P0ADV5	1.13785	0.115775	-0.618611	-2.0649	24.2754	23.6084	24.0086	22.7601	24.3352	24.3224	24.7105	24.3917	23.8944	24.0364	5	5	5	14.3	14.3	14.3	37.129	0	71.302	1192700000	13	13	sp|P0ADV5|YHBW_ECOLI Luciferase-like monooxygenase OS=Escherichia coli (strain K12) OX=83333 GN=yhbW PE=4 SV=1
PTS system N-acetylglucosamine-specific EIICBA component;N-acetylglucosamine permease IIC component;N-acetylglucosamine-specific phosphotransferase enzyme IIB component;N-acetylglucosamine-specific phosphotransferase enzyme IIA component	nagE	P09323	2.20701	0.0180565	-0.623679	-3.68119	26.3017	26.3898	26.392	25.5353	26.9204	26.7165	26.7231	26.7017	26.7987	26.8099	5	5	5	9.6	9.6	9.6	68.346	0	187.57	6146600000	19	67	sp|P09323|PTW3C_ECOLI PTS system N-acetylglucosamine-specific EIICBA component OS=Escherichia coli (strain K12) OX=83333 GN=nagE PE=1 SV=1
Galactoside O-acetyltransferase	lacA	P07464	1.98405	0.0257198	-0.625216	-3.33067	25.5973	26.4682	26.179	26.0083	26.6488	26.3297	26.6144	26.7169	26.7621	27.0587	6	6	6	36.5	36.5	36.5	22.799	0	319.42	10506000000	5	87	sp|P07464|THGA_ECOLI Galactoside O-acetyltransferase OS=Escherichia coli (strain K12) OX=83333 GN=lacA PE=1 SV=1
Glutamine--fructose-6-phosphate aminotransferase [isomerizing]	glmS	P17169	3.0952	0.00369565	-0.630343	-5.21942	27.0815	26.9945	26.9802	26.7723	27.6931	27.7643	27.4615	27.2122	27.7489	27.6449	27	27	27	58.8	58.8	58.8	66.894	0	323.31	39368000000	28	256	sp|P17169|GLMS_ECOLI Glutamine--fructose-6-phosphate aminotransferase [isomerizing] OS=Escherichia coli (strain K12) OX=83333 GN=glmS PE=1 SV=4
PFL-like enzyme TdcE	tdcE	P42632	0.588784	0.334564	-0.631109	-1.21846	22.5295	23.965	22.8478	24.9176	24.8464	23.5115	23.6195	24.1557	24.7838	24.2594	13	10	10	16.8	15.1	15.1	85.935	0	141.77	5263500000	42	73	sp|P42632|TDCE_ECOLI PFL-like enzyme TdcE OS=Escherichia coli (strain K12) OX=83333 GN=tdcE PE=1 SV=2
30S ribosomal protein S21	rpsU	P68679	2.30735	0.0150843	-0.633363	-3.84277	29.6728	30.4836	30.223	30.0058	30.643	30.9713	30.7595	30.4263	30.8223	30.7557	7	7	7	38	38	38	8.4999	0	269.89	267380000000	2	246	sp|P68679|RS21_ECOLI 30S ribosomal protein S21 OS=Escherichia coli (strain K12) OX=83333 GN=rpsU PE=1 SV=2
Phosphoenolpyruvate synthase	ppsA	P23538	4.74961	0.00126316	-0.635889	-9.04948	32.0687	31.9329	32.0581	31.9673	32.5062	32.8718	32.5704	32.6617	32.6666	32.5791	38	38	38	47.5	47.5	47.5	87.434	0	323.31	132710000000	38	310	sp|P23538|PPSA_ECOLI Phosphoenolpyruvate synthase OS=Escherichia coli (strain K12) OX=83333 GN=ppsA PE=1 SV=5
NAD-dependent dihydropyrimidine dehydrogenase subunit PreT	preT	P76440	0.763548	0.227113	-0.640982	-1.49857	24.4307	24.2625	24.578	23.5962	24.0697	25.5765	24.36	24.3269	25.9894	24.8245	10	10	10	26	26	26	44.329	0	152.24	5699900000	23	43	sp|P76440|PRET_ECOLI NAD-dependent dihydropyrimidine dehydrogenase subunit PreT OS=Escherichia coli (strain K12) OX=83333 GN=preT PE=1 SV=1
Pantothenate synthetase	panC	P31663	0.801657	0.212664	-0.650741	-1.55784	27.3043	25.5484	27.2988	26.0145	26.775	27.1394	27.7163	26.6429	27.2743	27.6055	11	11	11	50.2	50.2	50.2	31.597	0	172.35	14646000000	18	115	sp|P31663|PANC_ECOLI Pantothenate synthetase OS=Escherichia coli (strain K12) OX=83333 GN=panC PE=1 SV=1
Glycerol dehydrogenase	gldA	P0A9S5	0.721042	0.249734	-0.661321	-1.4318	23.5957	23.978	24.2891	22.4379	23.7601	25.3057	23.4383	24.0656	24.5322	24.3171	2	2	2	7.6	7.6	7.6	38.712	0	33.547	912400000	12	8	sp|P0A9S5|GLDA_ECOLI Glycerol dehydrogenase OS=Escherichia coli (strain K12) OX=83333 GN=gldA PE=1 SV=1
Nucleoid-associated protein YejK	yejK	P33920	0.763652	0.227497	-0.669933	-1.49873	23.2359	23.8368	25.0003	23.5217	25.1178	23.8234	24.4217	24.022	25.4953	24.5314	9	9	9	39.4	39.4	39.4	37.822	0	168.43	2363600000	17	35	sp|P33920|NDPA_ECOLI Nucleoid-associated protein YejK OS=Escherichia coli (strain K12) OX=83333 GN=yejK PE=1 SV=3
Biodegradative arginine decarboxylase	adiA	P28629	0.347883	0.543847	-0.672139	-0.796253	26.7058	27.9079	23.0076	26.6203	26.8107	26.6447	26.5923	26.6366	27.125	26.5859	2	2	2	4.4	4.4	4.4	84.424	0.00067935	3.7591	4696100000	38	18	sp|P28629|ADIA_ECOLI Biodegradative arginine decarboxylase OS=Escherichia coli (strain K12) OX=83333 GN=adiA PE=1 SV=1
Uncharacterized protein YgeW	ygeW	Q46803	0.461674	0.434198	-0.678277	-1.00262	23.5446	24.6982	25.3057	22.5136	23.9992	24.8011	23.2671	25.7259	24.9585	25.411	21	21	21	61.4	61.4	61.4	44.187	0	323.31	23052000000	27	159	sp|Q46803|YGEW_ECOLI Putative carbamoyltransferase YgeW OS=Escherichia coli (strain K12) OX=83333 GN=ygeW PE=1 SV=2
Phosphate acetyltransferase	pta	P0A9M8	2.95579	0.0045283	-0.679127	-4.95981	28.6143	29.1543	29.0345	28.753	29.2622	29.8033	29.5338	29.6215	29.6946	29.4937	39	39	39	57	57	57	77.171	0	323.31	57903000000	34	344	sp|P0A9M8|PTA_ECOLI Phosphate acetyltransferase OS=Escherichia coli (strain K12) OX=83333 GN=pta PE=1 SV=2
Serine--tRNA ligase	serS	P0A8L1	3.32568	0.00371014	-0.683884	-5.66632	28.2945	28.4891	28.1717	28.2595	28.8649	29.3416	28.9203	28.7206	29.086	28.9922	27	27	27	80.7	80.7	80.7	48.413	0	323.31	39188000000	26	187	sp|P0A8L1|SYS_ECOLI Serine--tRNA ligase OS=Escherichia coli (strain K12) OX=83333 GN=serS PE=1 SV=1
Glucose-6-phosphate isomerase	pgi	P0A6T1	2.84791	0.00594872	-0.690037	-4.76407	27.6705	27.2637	27.4178	27.4035	27.9791	28.4755	27.8713	27.9313	28.1249	28.3913	24	24	22	56.1	56.1	54.3	61.529	0	323.31	43554000000	26	266	sp|P0A6T1|G6PI_ECOLI Glucose-6-phosphate isomerase OS=Escherichia coli (strain K12) OX=83333 GN=pgi PE=1 SV=1
50S ribosomal protein L32	rpmF	P0A7N4	2.71259	0.00854839	-0.703297	-4.52454	28.4947	28.7205	28.5831	28.6826	29.1316	29.048	29.4966	29.7773	29.4329	29.0547	10	10	10	63.2	63.2	63.2	6.4463	0	323.31	39546000000	3	229	sp|P0A7N4|RL32_ECOLI 50S ribosomal protein L32 OS=Escherichia coli (strain K12) OX=83333 GN=rpmF PE=1 SV=2
ATP-dependent RNA helicase RhlE	rhlE	P25888	1.09018	0.123834	-0.706937	-1.99415	24.4035	23.9528	23.4748	23.7403	25.0171	24.1552	24.7363	24.2923	23.8486	25.5492	7	7	7	21.4	21.4	21.4	49.989	0	46.45	1214600000	25	21	sp|P25888|RHLE_ECOLI ATP-dependent RNA helicase RhlE OS=Escherichia coli (strain K12) OX=83333 GN=rhlE PE=1 SV=3
HTH-type transcriptional regulator UidR	uidR	P0ACT6	0.832437	0.197728	-0.70993	-1.60535	22.8413	24.8192	24.4994	23.2871	25.1902	24.398	23.9809	24.8882	24.1837	24.789	3	3	3	30.6	30.6	30.6	21.799	0	36.322	1221700000	12	6	sp|P0ACT6|UIDR_ECOLI HTH-type transcriptional regulator UidR OS=Escherichia coli (strain K12) OX=83333 GN=uidR PE=4 SV=1
ECF RNA polymerase sigma-E factor	rpoE	P0AGB6	1.78402	0.0351165	-0.712634	-3.02464	23.833	24.0032	23.3682	23.9591	24.2653	24.9201	24.8509	24.8093	23.9833	24.1921	3	3	3	16.2	16.2	16.2	21.695	0	8.8337	709580000	11	7	sp|P0AGB6|RPOE_ECOLI ECF RNA polymerase sigma-E factor OS=Escherichia coli (strain K12) OX=83333 GN=rpoE PE=1 SV=1
Copper homeostasis protein CutC	cutC	P67826	1.36346	0.0747349	-0.760485	-2.3981	23.2204	23.202	23.2966	24.1221	23.7377	24.2113	23.5679	24.9613	24.5842	24.2621	6	6	6	28.6	28.6	28.6	26.761	0	25.194	1631300000	15	14	sp|P67826|CUTC_ECOLI Copper homeostasis protein CutC OS=Escherichia coli (strain K12) OX=83333 GN=cutC PE=3 SV=1
Flavin mononucleotide phosphatase YigB	yigB	P0ADP0	1.37083	0.0737386	-0.78421	-2.40897	23.67	24.341	22.7449	23.6909	23.7877	24.5212	24.6455	24.8226	24.0833	24.5153	5	5	5	22.7	22.7	22.7	27.122	0	20.877	1083300000	13	20	sp|P0ADP0|YIGB_ECOLI 5-amino-6-(5-phospho-D-ribitylamino)uracil phosphatase YigB OS=Escherichia coli (strain K12) OX=83333 GN=yigB PE=1 SV=1
HTH-type transcriptional repressor AllR	allR	P0ACN4	0.579197	0.341922	-0.810596	-1.2026	25.3664	23.6809	23.7726	23.5479	26.2198	23.8628	24.0332	26.4722	24.3178	24.5094	4	4	4	18.1	18.1	18.1	29.269	0	36.525	1219100000	12	14	sp|P0ACN4|ALLR_ECOLI HTH-type transcriptional repressor AllR OS=Escherichia coli (strain K12) OX=83333 GN=allR PE=1 SV=1
UPF0502 protein YceH	yceH	P29217	0.709487	0.257576	-0.821134	-1.41351	25.289	25.4316	24.6615	22.5346	25.178	25.605	24.6991	24.8433	25.5966	25.8799	8	8	8	67	67	67	24.177	0	190.82	3616300000	13	48	sp|P29217|YCEH_ECOLI UPF0502 protein YceH OS=Escherichia coli (strain K12) OX=83333 GN=yceH PE=1 SV=3
Endonuclease 4	nfo	P0A6C1	1.36198	0.0745826	-0.84096	-2.39591	23.5883	23.3688	23.8117	23.2492	25.2937	23.6772	23.7237	24.51	24.8843	23.9839	2	2	2	6.3	6.3	6.3	31.479	0	31.928	801600000	16	13	sp|P0A6C1|END4_ECOLI Endonuclease 4 OS=Escherichia coli (strain K12) OX=83333 GN=nfo PE=1 SV=1
Phosphohistidine phosphatase SixA	sixA	P76502	0.792106	0.216112	-0.863679	-1.54304	23.9091	21.8326	23.6811	23.7871	24.5118	24.3251	24.8576	24.5407	24.1265	22.6351	3	3	3	13.7	13.7	13.7	17.208	0	10.381	1257700000	5	20	sp|P76502|SIXA_ECOLI Phosphohistidine phosphatase SixA OS=Escherichia coli (strain K12) OX=83333 GN=sixA PE=1 SV=1
Putative lipopolysaccharide biosynthesis O-acetyl transferase WbbJ	wbbJ	P37750	1.12455	0.118315	-0.875008	-2.04519	24.054	25.0696	24.0047	22.5423	24.9123	24.5623	24.9324	24.9681	24.4345	24.9465	3	3	3	19.9	19.9	19.9	21.675	0	14.631	635390000	9	15	sp|P37750|WBBJ_ECOLI Putative lipopolysaccharide biosynthesis O-acetyl transferase WbbJ OS=Escherichia coli (strain K12) OX=83333 GN=wbbJ PE=3 SV=2
Outer membrane lipoprotein SlyB	slyB	P0A905	2.34879	0.0141132	-0.875069	-3.91027	28.2869	27.2098	28.3439	28.0148	28.8545	28.7976	28.9702	29.0705	28.5928	28.7481	3	3	3	31	31	31	15.601	0	323.31	15839000000	5	53	sp|P0A905|SLYB_ECOLI Outer membrane lipoprotein SlyB OS=Escherichia coli (strain K12) OX=83333 GN=slyB PE=2 SV=1
RNase adapter protein RapZ	rapZ	P0A894	0.898517	0.17523	-0.884958	-1.7064	23.9217	23.4844	25.4217	23.2229	25.4228	24.4026	25.2339	23.7645	25.1139	25.4481	8	8	8	50	50	50	32.492	0	104.47	2861700000	16	27	sp|P0A894|RAPZ_ECOLI RNase adapter protein RapZ OS=Escherichia coli (strain K12) OX=83333 GN=rapZ PE=1 SV=1
Uncharacterized protein YebV	yebV	P64503	1.39474	0.0699264	-0.894488	-2.44426	23.2048	24.2768	24.5563	23.184	25.3516	24.7146	25.1221	24.435	24.1741	24.4024	2	2	2	41	41	41	8.7527	0	24.449	835940000	3	7	sp|P64503|YEBV_ECOLI Uncharacterized protein YebV OS=Escherichia coli (strain K12) OX=83333 GN=yebV PE=1 SV=1
Ribosome maturation factor RimP	rimP	P0A8A8	1.57938	0.0480137	-0.895441	-2.71775	23.4921	23.921	24.6408	23.245	24.226	24.3175	24.8541	24.4971	25.1792	25.247	3	3	3	32.7	32.7	32.7	16.651	0	21.478	1257200000	7	15	sp|P0A8A8|RIMP_ECOLI Ribosome maturation factor RimP OS=Escherichia coli (strain K12) OX=83333 GN=rimP PE=1 SV=2
Uncharacterized protein YgeY	ygeY	P65807	0.494159	0.407632	-0.9085	-1.05903	24.7841	24.5551	25.1596	22.9194	23.9384	26.8427	24.5412	23.4296	26.8707	25.956	13	13	13	50.6	50.6	50.6	44.803	0	323.31	30797000000	23	109	sp|P65807|YGEY_ECOLI Uncharacterized protein YgeY OS=Escherichia coli (strain K12) OX=83333 GN=ygeY PE=3 SV=1
D-3-phosphoglycerate dehydrogenase	serA	P0A9T0	0.898374	0.175002	-0.926374	-1.70618	26.0008	23.3767	26.11	26.1644	26.4073	26.4978	26.4168	26.0888	26.2191	26.4063	13	13	13	39.8	39.8	39.8	44.175	0	165.76	7277500000	16	56	sp|P0A9T0|SERA_ECOLI D-3-phosphoglycerate dehydrogenase OS=Escherichia coli (strain K12) OX=83333 GN=serA PE=1 SV=2
2-hydroxy-3-oxopropionate reductase	garR	P0ABQ2	0.707113	0.258702	-0.933017	-1.40975	25.2827	23.2842	24.5962	26.5919	25.521	25.8517	24.6863	26.139	26.1468	26.8858	11	11	11	59.2	59.2	59.2	30.427	0	323.31	8493100000	16	67	sp|P0ABQ2|GARR_ECOLI 2-hydroxy-3-oxopropionate reductase OS=Escherichia coli (strain K12) OX=83333 GN=garR PE=1 SV=1
G/U mismatch-specific DNA glycosylase	mug	P0A9H1	3.69476	0.00304348	-0.949463	-6.43287	23.8771	23.9861	23.5754	24.3304	25.0435	24.609	24.8205	25.0016	24.903	24.9728	4	4	4	30.4	30.4	30.4	18.673	0	74.956	2817300000	10	37	sp|P0A9H1|MUG_ECOLI G/U mismatch-specific DNA glycosylase OS=Escherichia coli (strain K12) OX=83333 GN=mug PE=1 SV=1
Glycerol-3-phosphate transporter	glpT	P08194	1.38491	0.0714878	-0.976424	-2.42975	24.2237	24.8111	23.8895	23.9548	25.0619	24.4244	25.0924	24.8333	25.2219	26.5434	3	3	3	4.9	4.9	4.9	50.31	0	10.913	6254700000	14	31	sp|P08194|GLPT_ECOLI Glycerol-3-phosphate transporter OS=Escherichia coli (strain K12) OX=83333 GN=glpT PE=1 SV=1
Chaperone protein HscA	hscA	P0A6Z1	1.33433	0.0774971	-1.01176	-2.35513	25.7919	25.7769	25.7296	23.6745	26.2389	26.4804	25.8627	26.1453	26.4119	26.3906	7	7	7	15.7	15.7	15.7	65.652	0	129.09	6248300000	33	58	sp|P0A6Z1|HSCA_ECOLI Chaperone protein HscA OS=Escherichia coli (strain K12) OX=83333 GN=hscA PE=1 SV=1
Probable phospholipid-binding lipoprotein MlaA	mlaA	P76506	0.479169	0.419588	-1.01316	-1.03312	22.7986	26.2648	24.1349	25.788	26.8463	23.7441	26.4935	23.9949	26.5283	26.9513	2	2	2	8.4	8.4	8.4	28.041	0.0039344	2.8183	1259000000	13	8	sp|P76506|MLAA_ECOLI Intermembrane phospholipid transport system lipoprotein MlaA OS=Escherichia coli (strain K12) OX=83333 GN=mlaA PE=1 SV=1
Uncharacterized lipoprotein YgdI	ygdI	P65292	2.66079	0.00939535	-1.01795	-4.43453	27.1278	26.0021	26.9363	27.2096	27.7216	27.9329	27.981	27.9388	27.6824	27.7647	3	3	3	49.3	49.3	49.3	8.1741	0	247.07	6438400000	4	61	sp|P65292|YGDI_ECOLI Uncharacterized lipoprotein YgdI OS=Escherichia coli (strain K12) OX=83333 GN=ygdI PE=3 SV=1
2,4-dienoyl-CoA reductase [NADPH]	fadH	P42593	3.4787	0.00335714	-1.02073	-5.97612	23.6007	23.6505	23.826	23.7917	25.1767	24.9779	24.6544	24.8259	24.5121	24.2809	4	4	4	4.9	4.9	4.9	72.677	0	7.7347	655810000	34	4	sp|P42593|FADH_ECOLI 2,4-dienoyl-CoA reductase [(2E)-enoyl-CoA-producing] OS=Escherichia coli (strain K12) OX=83333 GN=fadH PE=1 SV=3
Protein YhbO	yhbO	P45470	1.44146	0.0629843	-1.02426	-2.51328	22.7499	23.7515	24.7372	24.932	24.8306	25.2033	25.0487	25.3216	24.9255	25.0719	4	4	4	19.2	19.2	19.2	18.858	0	49.121	2502100000	10	17	sp|P45470|YHBO_ECOLI Protein/nucleic acid deglycase 2 OS=Escherichia coli (strain K12) OX=83333 GN=yhbO PE=1 SV=2
Uncharacterized oxidoreductase YbiC	ybiC	P30178	1.76722	0.036127	-1.03254	-2.99923	24.3653	23.7735	23.1678	23.6488	24.9373	24.6293	25.4491	24.498	23.8962	25.2186	6	6	6	33.8	33.8	33.8	38.897	0	260.99	3866800000	14	62	sp|P30178|HCXB_ECOLI Hydroxycarboxylate dehydrogenase B OS=Escherichia coli (strain K12) OX=83333 GN=hcxB PE=1 SV=2
Cell division ATP-binding protein FtsE	ftsE	P0A9R7	1.00588	0.144036	-1.04061	-1.86835	24.0458	24.1761	24.1693	22.2488	24.3678	25.4634	25.5864	25.0976	23.5373	24.1511	7	7	7	44.1	44.1	44.1	24.439	0	129.5	1541000000	11	23	sp|P0A9R7|FTSE_ECOLI Cell division ATP-binding protein FtsE OS=Escherichia coli (strain K12) OX=83333 GN=ftsE PE=1 SV=1
Putative reactive intermediate deaminase TdcF	tdcF	P0AGL2	0.839872	0.1946	-1.08754	-1.61679	23.8123	23.7139	22.9602	23.5164	24.5975	23.3832	24.2576	23.7693	27.0396	24.4823	2	2	2	11.6	11.6	11.6	14.007	0	21.077	4046200000	6	12	sp|P0AGL2|TDCF_ECOLI Putative reactive intermediate deaminase TdcF OS=Escherichia coli (strain K12) OX=83333 GN=tdcF PE=1 SV=1
ATP synthase epsilon chain	atpC	P0A6E6	2.57374	0.0103824	-1.09592	-4.28525	26.3183	26.7188	26.2767	26.5856	27.4819	27.4417	27.9051	28.3321	27.23	27.0339	7	7	7	65.5	65.5	65.5	15.068	0	323.31	11950000000	4	69	sp|P0A6E6|ATPE_ECOLI ATP synthase epsilon chain OS=Escherichia coli (strain K12) OX=83333 GN=atpC PE=1 SV=2
L-serine dehydratase TdcG	tdcG	P42630	1.61102	0.0453427	-1.09677	-2.76488	23.4811	22.9497	22.7549	24.4819	23.8883	24.4801	24.2777	25.304	24.2935	24.8384	4	4	4	12.6	12.6	12.6	48.521	0	75.513	1531500000	14	31	sp|P42630|TDCG_ECOLI L-serine dehydratase TdcG OS=Escherichia coli (strain K12) OX=83333 GN=tdcG PE=1 SV=4
Hydrogenase-2 large chain	hybC	P0ACE0	1.13849	0.115877	-1.10602	-2.06585	23.9013	23.8262	22.3395	23.7515	23.6304	24.5588	25.0417	24.2635	23.8464	26.0232	8	8	8	24.9	24.9	24.9	62.49	0	199.32	2182800000	31	29	sp|P0ACE0|MBHM_ECOLI Hydrogenase-2 large chain OS=Escherichia coli (strain K12) OX=83333 GN=hybC PE=1 SV=2
30S ribosomal protein S16	rpsP	P0A7T3	4.37514	0.00133333	-1.11662	-8.03925	30.041	29.3007	29.7207	29.667	30.584	30.9318	30.7289	30.7671	30.9528	30.8293	12	12	12	87.8	87.8	87.8	9.1904	0	323.31	158610000000	3	275	sp|P0A7T3|RS16_ECOLI 30S ribosomal protein S16 OS=Escherichia coli (strain K12) OX=83333 GN=rpsP PE=1 SV=1
5-keto-4-deoxy-D-glucarate aldolase	garL	P23522	2.03988	0.0238586	-1.15622	-3.41742	23.3237	23.661	23.9102	23.6995	24.5916	23.9819	25.7114	25.3817	24.4335	24.7288	6	6	6	23	23	23	27.384	0	73.865	2227200000	11	30	sp|P23522|GARL_ECOLI 5-keto-4-deoxy-D-glucarate aldolase OS=Escherichia coli (strain K12) OX=83333 GN=garL PE=1 SV=2
Phosphate-specific transport system accessory protein PhoU	phoU	P0A9K7	1.39116	0.0703609	-1.19789	-2.43898	22.9636	23.7792	23.2524	23.6604	24.3721	24.1498	24.5859	23.271	25.6582	25.6337	6	6	6	42.3	42.3	42.3	27.417	0	24.142	2285600000	16	15	sp|P0A9K7|PHOU_ECOLI Phosphate-specific transport system accessory protein PhoU OS=Escherichia coli (strain K12) OX=83333 GN=phoU PE=1 SV=1
Long-chain-fatty-acid--CoA ligase	fadD	P69451	1.0423	0.136594	-1.23846	-1.92283	25.2146	23.7529	25.1674	25.0791	25.085	27.0076	27.0509	24.3402	25.8903	26.8777	7	7	7	17.6	17.6	17.6	62.331	0	56.455	2430700000	23	37	sp|P69451|LCFA_ECOLI Long-chain-fatty-acid--CoA ligase OS=Escherichia coli (strain K12) OX=83333 GN=fadD PE=1 SV=1
30S ribosomal protein S17	rpsQ	P0AG63	1.52212	0.0531148	-1.26316	-2.6327	26.3141	26.315	25.1532	27.3563	26.8148	27.7124	27.781	26.7179	28.0904	28.1704	10	10	10	57.1	57.1	57.1	9.7043	0	104.81	75706000000	2	132	sp|P0AG63|RS17_ECOLI 30S ribosomal protein S17 OS=Escherichia coli (strain K12) OX=83333 GN=rpsQ PE=1 SV=2
PTS system fructose-specific EIIBC component;Fructose-specific phosphotransferase enzyme IIB component;Fructose permease IIC component	fruA	P20966	3.24863	0.00351351	-1.39473	-5.51435	23.6654	23.4248	23.0812	23.6769	25.4056	24.6595	24.179	25.2359	24.6729	24.9881	6	6	6	15.1	15.1	15.1	57.518	0	179.89	2426900000	19	33	sp|P20966|PTFBC_ECOLI PTS system fructose-specific EIIBBC component OS=Escherichia coli (strain K12) OX=83333 GN=fruA PE=1 SV=1
Uncharacterized protein YceD	yceD	P0AB28	1.15472	0.112896	-1.43268	-2.08989	24.1835	23.876	23.5939	24.1251	24.1523	26.1671	23.2629	26.3915	26.1057	26.1844	3	3	3	15	15	15	19.315	0	15.661	3755100000	7	16	sp|P0AB28|YCED_ECOLI Large ribosomal RNA subunit accumulation protein YceD OS=Escherichia coli (strain K12) OX=83333 GN=yceD PE=2 SV=1
Oxidoreductase YdhF	ydhF	P76187	1.30223	0.0825869	-1.44142	-2.30778	25.1939	23.8291	23.7285	23.6493	25.96	26.2845	25.8609	23.3552	25.7925	25.9966	9	9	9	49.3	49.3	49.3	33.675	0	323.31	4639800000	15	42	sp|P76187|YDHF_ECOLI Oxidoreductase YdhF OS=Escherichia coli (strain K12) OX=83333 GN=ydhF PE=1 SV=2
Trehalose-6-phosphate hydrolase	treC	P28904	2.01869	0.0243137	-1.44268	-3.38442	24.1424	24.4038	23.7781	23.1868	25.1387	25.8907	24.857	24.1877	25.7383	26.1103	17	17	17	39.2	39.2	39.2	63.837	0	323.31	13852000000	26	95	sp|P28904|TREC_ECOLI Trehalose-6-phosphate hydrolase OS=Escherichia coli (strain K12) OX=83333 GN=treC PE=1 SV=3
Uncharacterized protease YegQ	yegQ	P76403	5.21415	0.00153846	-1.55536	-10.4495	25.7775	26.1545	26.363	25.687	27.398	27.8173	27.6489	27.5168	27.4889	27.4354	14	14	14	34.2	34.2	34.2	51.193	0	126.04	5441100000	27	41	sp|P76403|TRHP_ECOLI tRNA hydroxylation protein P OS=Escherichia coli (strain K12) OX=83333 GN=trhP PE=1 SV=1
Uncharacterized protein YahO	yahO	P75694	0.914907	0.17017	-1.59255	-1.73128	27.5059	23.1206	27.8021	27.7007	28.0972	28.0941	28.2375	28.4166	28.4626	27.4412	6	6	6	68.1	68.1	68.1	9.8953	0	251.15	11387000000	5	71	sp|P75694|YAHO_ECOLI Uncharacterized protein YahO OS=Escherichia coli (strain K12) OX=83333 GN=yahO PE=3 SV=1
Maf-like protein YceF	yceF	P0A729	2.6609	0.00946875	-1.72695	-4.43473	23.2255	24.0847	22.9468	23.6945	25.3471	25.1432	24.0938	25.0266	25.6707	26.0077	3	3	3	13.4	13.4	13.4	21.691	0	27.396	3461900000	9	28	sp|P0A729|NTPPB_ECOLI 7-methyl-GTP pyrophosphatase OS=Escherichia coli (strain K12) OX=83333 GN=yceF PE=1 SV=1
Arginine transport ATP-binding protein ArtP	artP	P0AAF6	1.80694	0.0339669	-1.78496	-3.05937	25.615	23.3958	23.0991	23.6593	24.3466	26.2446	26.3802	25.7406	25.7067	25.9448	3	3	3	16.5	16.5	16.5	27.022	0	19.804	3176500000	6	23	sp|P0AAF6|ARTP_ECOLI Arginine transport ATP-binding protein ArtP OS=Escherichia coli (strain K12) OX=83333 GN=artP PE=1 SV=1
Entericidin B	ecnB	P0ADB7	1.88071	0.0302907	-1.95261	-3.17169	26.4568	24.0645	26.872	24.431	27.1615	28.0911	27.7591	27.1132	27.6254	26.7017	1	1	1	39.6	39.6	39.6	4.8095	0	166.25	2495500000	2	21	sp|P0ADB7|ECNB_ECOLI Entericidin B OS=Escherichia coli (strain K12) OX=83333 GN=ecnB PE=3 SV=1
Glucosamine-6-phosphate deaminase	nagB	P0A759	1.96207	0.0265905	-1.98271	-3.29668	26.8686	25.9637	26.4483	23.7889	27.04	27.906	27.1641	28.2087	28.0647	28.117	10	10	10	47	47	47	29.774	0	219.96	11078000000	14	43	sp|P0A759|NAGB_ECOLI Glucosamine-6-phosphate deaminase OS=Escherichia coli (strain K12) OX=83333 GN=nagB PE=1 SV=1
Ribosomal silencing factor RsfS	rsfS	P0AAT6	1.86418	0.0310996	-2.08989	-3.14644	23.5576	24.27	26.1688	22.9874	26.6816	26.405	26.7299	24.8566	26.5645	26.7773	4	4	4	47.6	47.6	47.6	11.582	0	72.631	3535000000	4	31	sp|P0AAT6|IOJAP_ECOLI Ribosomal silencing factor RsfS OS=Escherichia coli (strain K12) OX=83333 GN=rsfS PE=1 SV=1
Cell division protein ZipA	zipA	P77173	2.87056	0.00572414	-2.18518	-4.80482	24.9979	24.4586	24.0116	22.3751	26.0607	26.2612	25.857	26.1869	26.2289	26.2812	4	4	4	24.4	24.4	24.4	36.475	0	61.133	2603900000	9	33	sp|P77173|ZIPA_ECOLI Cell division protein ZipA OS=Escherichia coli (strain K12) OX=83333 GN=zipA PE=1 SV=3
50S ribosomal protein L35	rpmI	P0A7Q1	2.31321	0.0150061	-2.50226	-3.85228	24.0839	22.7104	20.7411	21.7556	24.681	25.3349	25.6858	23.8376	24.7125	24.6982	2	2	2	18.5	18.5	18.5	7.2888	0	42.081	8402700000	1	30	sp|P0A7Q1|RL35_ECOLI 50S ribosomal protein L35 OS=Escherichia coli (strain K12) OX=83333 GN=rpmI PE=1 SV=2
