# Supplementary material for: Crosslinked agarose-gelatine beads as a substrate for investigating biofilms of bacterial pathogens
Source: Biofilm. 2026 Jul 8;12:100380. doi: 10.1016/j.bioflm.2026.100380 (PMC13382339; doi:10.1016/j.bioflm.2026.100380)
Supplement: Multimedia component 5 [file mmc5.zip]

Archive with 1 entries (1 files):
- Supp_file_bead adapter.stl
